# Supplementary material for: Tris[(6S)-6-hy­droxy-4-epi-shikimic acid] monohydrate: an enanti­omerically pure hy­droxy­lated shikimic acid derived from methyl shikimate
Source: Acta Crystallogr Sect E Struct Rep Online. 2012 Oct 20;68(Pt 11):o3149–50. doi: 10.1107/S1600536812041256 (PMC3515248; doi:10.1107/S1600536812041256)
Supplement: Supplementary file 1 [file e-68-o3149-sup1.cif]

##############################################################################
#                                                                            #
# This CIF contains the data in a paper accepted for publication in          #
# Acta Crystallographica Section E. It conforms to the requirements of       #
# Notes for Authors for Acta Crystallographica Section E, and has been       #
# peer reviewed under the auspices of the IUCr Commission on Journals.       #
#                                                                            #
# Full details of the Crystallographic Information File format               #
# are given in the paper "The Crystallographic Information File (CIF):       #
# a New Standard Archive File for Crystallography" by S. R. Hall, F. H.      #
# Allen and I. D. Brown [Acta Cryst. (1991), A47, 655-685].                  #
#                                                                            #
# The current version of the core CIF dictionary is obtainable from          #
# ftp://ftp.iucr.org/pub/cif_core.dic.                                       #
#                                                                            #
# Software is freely available for graphical display of the structure(s)     #
# in this CIF. For information consult the CIF software page                 #
# http://www.iucr.org/resources/cif/software.                                #
#                                                                            #
# This file may be used for bona fide research purposes within the           #
# scientific community so long as proper attribution is given to the journal # 
# article from which it was obtained.                                        #
#                                                                            #
##############################################################################
data_global
_audit_creation_method     'from SHELXL97 CIF and IUCr SHELXL97-template'
_journal_date_recd_electronic     2012-09-05
_journal_date_accepted     2012-10-01
_journal_name_full     'Acta Crystallographica, Section E'
_journal_year     2012
_journal_volume     68
_journal_issue     11
_journal_page_first     o3149
_journal_page_last     o3150
_journal_paper_category     QO
_journal_paper_doi     10.1107/S1600536812041256
_journal_coeditor_code     GG2099
_publ_contact_author_name     'Dr Axel Griesbeck'
_publ_contact_author_address
;
Department of Chemistry
University of Cologne
Greinstr. 4
50939 Koeln
Germany
;
_publ_contact_author_email     'griesbeck@uni-koeln.de'
_publ_contact_author_fax     '0049 221 470 5057'
_publ_contact_author_phone     '0049 221 470 3083'
_publ_section_title
;
Tris[(6<i>S</i>)-6-hydroxy-4-<i>epi</i>-shikimic acid] monohydrate: an
enantiomerically pure hydroxylated shikimic acid derived from methyl shikimate
;
_publ_section_title_footnote     .
loop_
    _publ_author_name
    _publ_author_footnote
    _publ_author_address
    'Griesbeck, Axel G.' ?
;
Department of Chemistry
University of Cologne
Greinstr. 4
50939 Koeln
Germany
;
    'Miara, Claus' ?
;
Department of Chemistry
University of Cologne
Greinstr. 4
50939 Koeln
Germany
;
    'Neud\"orfl, J\"org-M.' ?
;
Department of Chemistry
University of Cologne
Greinstr. 4
50939 Koeln
Germany
;
_publ_section_synopsis     .
data_I
_audit_creation_method     SHELXL-97
_chemical_name_systematic
;
Tris[(6<i>S</i>)-6-hydroxy-4-<i>epi</i>-shikimic acid] monohydrate
;
_chemical_name_common     ?
_chemical_formula_moiety     '3(C7 H10 O6) , H2 O'
_chemical_formula_sum     'C21 H32 O19'
_chemical_formula_iupac     '3C7 H10 O6 , H2 O'
_chemical_formula_weight     588.47
_chemical_melting_point     ?
_symmetry_cell_setting     monoclinic
_symmetry_space_group_name_H-M     'P 21'
_symmetry_space_group_name_Hall     'P 2yb'
loop_
    _symmetry_equiv_pos_as_xyz
    'x, y, z'
    '-x, y+1/2, -z'
_cell_length_a     11.2561(17)
_cell_length_b     7.7049(11)
_cell_length_c     13.9688(14)
_cell_angle_alpha     90.00
_cell_angle_beta     91.672(8)
_cell_angle_gamma     90.00
_cell_volume     1211.0(3)
_cell_formula_units_Z     2
_cell_measurement_reflns_used     5629
_cell_measurement_theta_min     2.29
_cell_measurement_theta_max     27.00
_cell_measurement_temperature     100(2)
_exptl_crystal_description     'prism'
_exptl_crystal_colour     'colourless'
_exptl_crystal_size_max     0.20
_exptl_crystal_size_mid     0.10
_exptl_crystal_size_min     0.05
_exptl_crystal_density_diffrn     1.614
_exptl_crystal_density_meas     ?
_exptl_crystal_density_method     'not measured'
_exptl_crystal_F_000     620
_exptl_absorpt_coefficient_mu     0.145
_exptl_absorpt_correction_type     none
_exptl_absorpt_process_details     ?
_exptl_absorpt_correction_T_min     ?
_exptl_absorpt_correction_T_max     ?
_exptl_special_details     ?
_diffrn_ambient_temperature     100(2)
_diffrn_radiation_type     MoK\a
_diffrn_radiation_wavelength     0.71073
_diffrn_radiation_source     'fine-focus sealed tube'
_diffrn_radiation_monochromator     graphite
_diffrn_measurement_device_type     'Nonius KappaCCD'
_diffrn_measurement_method     '\f and \w scans'
_diffrn_detector_area_resol_mean     ?
_diffrn_reflns_number     5629
_diffrn_reflns_av_R_equivalents     0.0848
_diffrn_reflns_av_sigmaI/netI     0.1926
_diffrn_reflns_theta_min     2.29
_diffrn_reflns_theta_max     27.00
_diffrn_reflns_theta_full     27.00
_diffrn_measured_fraction_theta_max     0.977
_diffrn_measured_fraction_theta_full     0.977
_diffrn_reflns_limit_h_min     -6
_diffrn_reflns_limit_h_max     14
_diffrn_reflns_limit_k_min     -8
_diffrn_reflns_limit_k_max     9
_diffrn_reflns_limit_l_min     -14
_diffrn_reflns_limit_l_max     17
_diffrn_standards_number     ?
_diffrn_standards_interval_count     ?
_diffrn_standards_interval_time     ?
_diffrn_standards_decay_%     ?
_refine_special_details
;
Refinement of <i>F</i>^2^ against all reflections. The weighted <i>R</i>-factor
<i>wR</i> and goodness of fit <i>S</i> are based on <i>F</i>^2^, conventional
<i>R</i>-factors <i>R</i> are based on <i>F</i>, with <i>F</i> set to zero for
negative <i>F</i>^2^. The threshold expression of <i>F</i>^2^ >
\s(<i>F</i>^2^) is used only for calculating <i>R</i>-factors(gt) <i>etc</i>.
and is not relevant to the choice of reflections for refinement.
<i>R</i>-factors based on <i>F</i>^2^ are statistically about twice as large
as those based on <i>F</i>, and <i>R</i>- factors based on all data will be
even larger.
;
_reflns_number_total     2786
_reflns_number_gt     1399
_reflns_threshold_expression     I>2\s(I)
_refine_ls_structure_factor_coef     Fsqd
_refine_ls_matrix_type     full
_refine_ls_R_factor_all     0.1503
_refine_ls_R_factor_gt     0.0535
_refine_ls_wR_factor_gt     0.0812
_refine_ls_wR_factor_ref     0.1021
_refine_ls_goodness_of_fit_ref     0.881
_refine_ls_restrained_S_all     0.881
_refine_ls_number_reflns     2786
_refine_ls_number_parameters     371
_refine_ls_number_restraints     3
_refine_ls_hydrogen_treatment     mixed
_refine_ls_weighting_scheme     calc
_refine_ls_weighting_details
                      'w=1/[\s^2^(Fo^2^)+(0.0326P)^2^] where P=(Fo^2^+2Fc^2^)/3'
_atom_sites_solution_hydrogens     geom
_atom_sites_solution_primary     direct
_atom_sites_solution_secondary     difmap
_refine_ls_shift/su_max     0.000
_refine_ls_shift/su_mean     0.000
_refine_diff_density_max     0.272
_refine_diff_density_min     -0.278
_refine_ls_extinction_method     none
_refine_ls_extinction_coef     ?
loop_
    _atom_type_symbol
    _atom_type_description
    _atom_type_scat_dispersion_real
    _atom_type_scat_dispersion_imag
    _atom_type_scat_source
    'C' 'C' 0.0033 0.0016
                         'International Tables Vol C Tables 4.2.6.8 and 6.1.1.4'
    'H' 'H' 0.0000 0.0000
                         'International Tables Vol C Tables 4.2.6.8 and 6.1.1.4'
    'O' 'O' 0.0106 0.0060
                         'International Tables Vol C Tables 4.2.6.8 and 6.1.1.4'
_computing_data_collection     'COLLECT (Hooft 1998)'
_computing_cell_refinement     'DENZO (Otwinowski & Minor 1997)'
_computing_data_reduction     'DENZO (Otwinowski & Minor 1997)'
_computing_structure_solution     'SHELXS97 (Sheldrick, 2008)'
_computing_structure_refinement     'SHELXL97 (Sheldrick, 2008)'
_computing_molecular_graphics     'SCHAKAL99 (Keller 1999)'
_computing_publication_material     'PLATON (Spek 2009)'
loop_
    _atom_site_type_symbol
    _atom_site_label
    _atom_site_fract_x
    _atom_site_fract_y
    _atom_site_fract_z
    _atom_site_U_iso_or_equiv
    _atom_site_adp_type
    _atom_site_calc_flag
    _atom_site_refinement_flags
    _atom_site_occupancy
    _atom_site_symmetry_multiplicity
    _atom_site_disorder_assembly
    _atom_site_disorder_group
    O O1 -0.3102(4) -0.2913(5) -0.2574(2) 0.0246(12) Uani d . 1 1 . .
    O O2 -0.3049(4) -0.4950(5) -0.3725(2) 0.0237(11) Uani d . 1 1 . .
    H H2 -0.2943 -0.5608 -0.3251 0.036 Uiso calc R 1 1 . .
    O O3 -0.4164(4) -0.2120(5) -0.6636(2) 0.0235(11) Uani d . 1 1 . .
    H H3 -0.4002 -0.1782 -0.7189 0.035 Uiso calc R 1 1 . .
    O O4 -0.3797(4) 0.1684(5) -0.6388(2) 0.0211(11) Uani d . 1 1 . .
    H H4 -0.4069 0.2653 -0.6226 0.032 Uiso calc R 1 1 . .
    O O5 -0.2179(4) 0.1329(5) -0.4720(2) 0.0199(11) Uani d . 1 1 . .
    H H5 -0.1998 0.1762 -0.5249 0.030 Uiso calc R 1 1 . .
    O O6 -0.4911(4) -0.0313(5) -0.3704(2) 0.0226(11) Uani d . 1 1 . .
    H H6 -0.5149 0.0667 -0.3527 0.034 Uiso calc R 1 1 . .
    C C1 -0.3322(5) -0.2021(8) -0.4214(4) 0.0133(14) Uani d . 1 1 . .
    C C2 -0.3220(5) -0.2449(8) -0.5113(4) 0.0181(16) Uani d . 1 1 . .
    H H2AA -0.3016 -0.3617 -0.5251 0.022 Uiso calc R 1 1 . .
    C C3 -0.3400(6) -0.1242(8) -0.5937(4) 0.0170(15) Uani d . 1 1 . .
    H H3AA -0.2616 -0.0992 -0.6227 0.020 Uiso calc R 1 1 . .
    C C4 -0.3972(6) 0.0455(8) -0.5639(4) 0.0195(16) Uani d . 1 1 . .
    H H4AA -0.4844 0.0266 -0.5567 0.023 Uiso calc R 1 1 . .
    C C5 -0.3437(6) 0.1095(8) -0.4700(4) 0.0167(15) Uani d . 1 1 . .
    H H5AA -0.3817 0.2224 -0.4532 0.020 Uiso calc R 1 1 . .
    C C6 -0.3652(5) -0.0227(8) -0.3891(4) 0.0166(15) Uani d . 1 1 . .
    H H6AA -0.3188 0.0098 -0.3297 0.020 Uiso calc R 1 1 . .
    C C7 -0.3140(5) -0.3311(8) -0.3425(4) 0.0175(15) Uani d . 1 1 . .
    O O1A 0.3146(4) 0.7830(5) 0.2305(3) 0.0250(12) Uani d . 1 1 . .
    O O2A 0.2868(4) 0.9807(5) 0.1148(2) 0.0272(12) Uani d . 1 1 . .
    H H2A 0.2832 1.0478 0.1620 0.041 Uiso calc R 1 1 . .
    O O3A 0.4144(4) 0.7044(5) -0.1699(2) 0.0261(12) Uani d . 1 1 . .
    H H3A 0.3921 0.6804 -0.2262 0.039 Uiso calc R 1 1 . .
    O O4A 0.3839(4) 0.3234(5) -0.1463(2) 0.0213(11) Uani d . 1 1 . .
    H H4A 0.4305 0.2398 -0.1364 0.032 Uiso calc R 1 1 . .
    O O5A 0.2219(4) 0.3483(5) 0.0099(2) 0.0235(11) Uani d . 1 1 . .
    H H5A 0.2113 0.2508 -0.0159 0.035 Uiso calc R 1 1 . .
    O O6A 0.4887(4) 0.5260(5) 0.1274(2) 0.0221(11) Uani d . 1 1 . .
    H H6A 0.5103 0.4374 0.1584 0.033 Uiso calc R 1 1 . .
    C C1A 0.3275(5) 0.6941(8) 0.0687(4) 0.0159(15) Uani d . 1 1 . .
    C C2A 0.3199(5) 0.7380(8) -0.0230(4) 0.0186(16) Uani d . 1 1 . .
    H H2A1 0.2996 0.8547 -0.0383 0.022 Uiso calc R 1 1 . .
    C C3A 0.3412(6) 0.6154(8) -0.1043(4) 0.0189(16) Uani d . 1 1 . .
    H H3A1 0.2633 0.5876 -0.1371 0.023 Uiso calc R 1 1 . .
    C C4A 0.3988(6) 0.4488(7) -0.0705(3) 0.0175(16) Uani d . 1 1 . .
    H H4A1 0.4857 0.4701 -0.0591 0.021 Uiso calc R 1 1 . .
    C C5A 0.3472(6) 0.3813(8) 0.0213(3) 0.0186(16) Uani d . 1 1 . .
    H H5A1 0.3884 0.2709 0.0399 0.022 Uiso calc R 1 1 . .
    C C6A 0.3646(6) 0.5122(7) 0.1018(4) 0.0172(15) Uani d . 1 1 . .
    H H6A1 0.3184 0.4767 0.1586 0.021 Uiso calc R 1 1 . .
    C C7A 0.3083(6) 0.8202(8) 0.1454(4) 0.0187(16) Uani d . 1 1 . .
    O O1B -0.0345(4) -0.3888(5) -0.4150(3) 0.0299(12) Uani d . 1 1 . .
    O O2B -0.0513(4) -0.4555(5) -0.2592(3) 0.0285(12) Uani d . 1 1 . .
    H H2B -0.0715 -0.5529 -0.2813 0.043 Uiso calc R 1 1 . .
    O O3B 0.1426(4) 0.0421(5) -0.0919(2) 0.0225(11) Uani d . 1 1 . .
    H H3B 0.1045 0.0246 -0.0419 0.034 Uiso calc R 1 1 . .
    O O4B 0.1501(4) 0.3201(5) -0.2274(2) 0.0251(11) Uani d . 1 1 . .
    H H4B 0.2020 0.3209 -0.1830 0.038 Uiso calc R 1 1 . .
    O O5B -0.0695(4) 0.2162(5) -0.3176(2) 0.0231(11) Uani d . 1 1 . .
    H H5B -0.1197 0.1992 -0.3623 0.035 Uiso calc R 1 1 . .
    O O6B 0.1309(4) -0.0858(5) -0.4331(2) 0.0246(12) Uani d . 1 1 . .
    H H6B 0.1225 -0.0478 -0.4893 0.037 Uiso calc R 1 1 . .
    C C1B 0.0130(6) -0.1703(8) -0.2996(4) 0.0208(16) Uani d . 1 1 . .
    C C2B 0.0253(6) -0.1288(8) -0.2070(4) 0.0265(18) Uani d . 1 1 . .
    H H2B1 0.0105 -0.2157 -0.1606 0.032 Uiso calc R 1 1 . .
    C C3B 0.0617(6) 0.0501(8) -0.1727(4) 0.0238(17) Uani d . 1 1 . .
    H H3B1 -0.0107 0.1167 -0.1549 0.029 Uiso calc R 1 1 . .
    C C4B 0.1225(6) 0.1430(8) -0.2535(4) 0.0227(17) Uani d . 1 1 . .
    H H4B1 0.1979 0.0807 -0.2679 0.027 Uiso calc R 1 1 . .
    C C5B 0.0418(6) 0.1435(8) -0.3425(4) 0.0198(16) Uani d . 1 1 . .
    H H5B1 0.0782 0.2171 -0.3928 0.024 Uiso calc R 1 1 . .
    C C6B 0.0283(6) -0.0423(8) -0.3797(4) 0.0242(17) Uani d . 1 1 . .
    H H6B1 -0.0434 -0.0479 -0.4236 0.029 Uiso calc R 1 1 . .
    C C7B -0.0249(6) -0.3495(8) -0.3313(4) 0.0224(17) Uani d . 1 1 . .
    O O1W -0.0108(6) 0.0088(8) 0.0523(4) 0.0444(14) Uani d D 1 1 . .
    H H1W1 -0.071(5) -0.047(10) 0.031(5) 0.08(4) Uiso d D 1 1 . .
    H H1W2 -0.003(9) -0.010(15) 0.113(2) 0.15(5) Uiso d D 1 1 . .
loop_
    _atom_site_aniso_label
    _atom_site_aniso_U_11
    _atom_site_aniso_U_22
    _atom_site_aniso_U_33
    _atom_site_aniso_U_12
    _atom_site_aniso_U_13
    _atom_site_aniso_U_23
    O1 0.039(3) 0.018(3) 0.017(2) -0.003(2) 0.004(2) -0.001(2)
    O2 0.040(3) 0.012(3) 0.019(2) 0.000(2) -0.0037(19) 0.0025(19)
    O3 0.039(3) 0.016(3) 0.016(2) -0.006(2) 0.002(2) 0.0002(19)
    O4 0.034(3) 0.013(3) 0.016(2) -0.001(2) 0.0000(19) -0.0002(19)
    O5 0.021(3) 0.020(3) 0.019(2) -0.003(2) -0.0026(19) 0.0009(18)
    O6 0.026(3) 0.010(3) 0.032(2) -0.003(2) 0.006(2) 0.000(2)
    C1 0.013(4) 0.008(4) 0.019(3) 0.001(3) -0.003(3) -0.001(3)
    C2 0.017(4) 0.009(4) 0.028(4) -0.006(3) -0.001(3) 0.001(3)
    C3 0.014(4) 0.016(4) 0.021(3) -0.005(3) -0.003(3) -0.004(3)
    C4 0.025(4) 0.015(4) 0.018(3) 0.003(3) -0.002(3) 0.006(3)
    C5 0.022(5) 0.006(3) 0.022(3) -0.003(3) 0.002(3) 0.003(3)
    C6 0.016(4) 0.015(4) 0.018(3) -0.004(3) 0.000(3) -0.003(3)
    C7 0.007(4) 0.017(4) 0.029(4) 0.003(3) 0.001(3) 0.005(3)
    O1A 0.033(3) 0.023(3) 0.019(2) 0.002(2) 0.002(2) 0.002(2)
    O2A 0.049(4) 0.011(3) 0.022(2) 0.005(2) 0.000(2) -0.006(2)
    O3A 0.039(3) 0.021(3) 0.019(2) -0.008(2) 0.000(2) 0.002(2)
    O4A 0.024(3) 0.020(3) 0.020(2) 0.002(2) -0.0007(19) -0.0047(19)
    O5A 0.022(3) 0.019(3) 0.029(2) -0.002(2) -0.001(2) -0.0075(19)
    O6A 0.027(3) 0.013(3) 0.026(2) -0.003(2) -0.0100(19) 0.0020(19)
    C1A 0.013(4) 0.019(4) 0.016(3) -0.009(3) -0.002(3) 0.001(3)
    C2A 0.016(4) 0.016(4) 0.024(3) 0.001(3) 0.002(3) 0.003(3)
    C3A 0.021(4) 0.018(4) 0.018(3) -0.002(3) 0.000(3) 0.002(3)
    C4A 0.023(5) 0.016(4) 0.013(3) -0.002(3) -0.001(3) -0.008(3)
    C5A 0.016(4) 0.019(4) 0.020(3) 0.005(3) -0.009(3) -0.002(3)
    C6A 0.023(4) 0.008(4) 0.021(3) -0.002(3) 0.000(3) 0.000(3)
    C7A 0.014(4) 0.010(4) 0.033(4) -0.002(3) 0.006(3) 0.002(3)
    O1B 0.047(4) 0.023(3) 0.020(2) -0.006(2) -0.001(2) -0.004(2)
    O2B 0.035(3) 0.021(3) 0.029(2) -0.004(2) 0.001(2) -0.004(2)
    O3B 0.030(3) 0.020(3) 0.017(2) -0.003(2) -0.0082(19) -0.0005(18)
    O4B 0.035(3) 0.016(3) 0.024(2) -0.002(2) -0.0052(19) -0.001(2)
    O5B 0.024(3) 0.018(3) 0.027(2) 0.000(2) -0.003(2) -0.001(2)
    O6B 0.030(3) 0.024(3) 0.021(2) 0.002(2) 0.007(2) 0.0008(19)
    C1B 0.030(5) 0.016(4) 0.017(3) 0.003(3) -0.003(3) 0.000(3)
    C2B 0.034(5) 0.023(4) 0.022(3) -0.003(4) 0.002(3) 0.000(3)
    C3B 0.033(5) 0.015(4) 0.023(3) 0.000(3) -0.004(3) -0.001(3)
    C4B 0.031(5) 0.019(4) 0.018(3) 0.004(3) -0.001(3) -0.002(3)
    C5B 0.017(4) 0.015(4) 0.027(3) 0.002(3) 0.002(3) 0.004(3)
    C6B 0.028(5) 0.021(4) 0.023(3) -0.003(3) 0.001(3) -0.001(3)
    C7B 0.021(5) 0.021(4) 0.026(4) 0.002(3) -0.001(3) 0.004(3)
    O1W 0.048(4) 0.053(4) 0.032(3) -0.011(3) -0.001(3) -0.008(3)
_geom_special_details
;
All e.s.d.'s (except the e.s.d. in the dihedral angle between two l.s. planes)
are estimated using the full covariance matrix. The cell e.s.d.'s are taken
into account individually in the estimation of e.s.d.'s in distances, angles
and torsion angles; correlations between e.s.d.'s in cell parameters are only
used when they are defined by crystal symmetry. An approximate (isotropic)
treatment of cell e.s.d.'s is used for estimating e.s.d.'s involving l.s.
planes.
;
loop_
    _geom_bond_atom_site_label_1
    _geom_bond_atom_site_label_2
    _geom_bond_site_symmetry_2
    _geom_bond_distance
    _geom_bond_publ_flag
    O1 C7 . 1.226(6) ?
    O2 C7 . 1.336(7) ?
    O2 H2 . 0.8400 ?
    O3 C3 . 1.449(7) ?
    O3 H3 . 0.8400 ?
    O4 C4 . 1.429(6) ?
    O4 H4 . 0.8400 ?
    O5 C5 . 1.429(7) ?
    O5 H5 . 0.8400 ?
    O6 C6 . 1.450(6) ?
    O6 H6 . 0.8400 ?
    C1 C2 . 1.307(7) ?
    C1 C7 . 1.494(8) ?
    C1 C6 . 1.504(8) ?
    C2 C3 . 1.490(8) ?
    C2 H2AA . 0.9500 ?
    C3 C4 . 1.521(8) ?
    C3 H3AA . 1.0000 ?
    C4 C5 . 1.510(7) ?
    C4 H4AA . 1.0000 ?
    C5 C6 . 1.546(7) ?
    C5 H5AA . 1.0000 ?
    C6 H6AA . 1.0000 ?
    O1A C7A . 1.223(6) ?
    O2A C7A . 1.329(7) ?
    O2A H2A . 0.8400 ?
    O3A C3A . 1.426(6) ?
    O3A H3A . 0.8400 ?
    O4A C4A . 1.440(6) ?
    O4A H4A . 0.8400 ?
    O5A C5A . 1.437(7) ?
    O5A H5A . 0.8400 ?
    O6A C6A . 1.436(6) ?
    O6A H6A . 0.8400 ?
    C1A C2A . 1.324(7) ?
    C1A C7A . 1.467(8) ?
    C1A C6A . 1.530(8) ?
    C2A C3A . 1.502(8) ?
    C2A H2A1 . 0.9500 ?
    C3A C4A . 1.508(8) ?
    C3A H3A1 . 1.0000 ?
    C4A C5A . 1.515(7) ?
    C4A H4A1 . 1.0000 ?
    C5A C6A . 1.518(7) ?
    C5A H5A1 . 1.0000 ?
    C6A H6A1 . 1.0000 ?
    O1B C7B . 1.210(6) ?
    O2B C7B . 1.337(6) ?
    O2B H2B . 0.8400 ?
    O3B C3B . 1.431(7) ?
    O3B H3B . 0.8400 ?
    O4B C4B . 1.444(7) ?
    O4B H4B . 0.8400 ?
    O5B C5B . 1.425(7) ?
    O5B H5B . 0.8400 ?
    O6B C6B . 1.433(6) ?
    O6B H6B . 0.8400 ?
    C1B C2B . 1.336(7) ?
    C1B C6B . 1.506(7) ?
    C1B C7B . 1.507(9) ?
    C2B C3B . 1.512(8) ?
    C2B H2B1 . 0.9500 ?
    C3B C4B . 1.516(8) ?
    C3B H3B1 . 1.0000 ?
    C4B C5B . 1.519(8) ?
    C4B H4B1 . 1.0000 ?
    C5B C6B . 1.529(8) ?
    C5B H5B1 . 1.0000 ?
    C6B H6B1 . 1.0000 ?
    O1W H1W1 . 0.85(2) ?
    O1W H1W2 . 0.86(2) ?
loop_
    _geom_angle_atom_site_label_1
    _geom_angle_atom_site_label_2
    _geom_angle_atom_site_label_3
    _geom_angle_site_symmetry_1
    _geom_angle_site_symmetry_3
    _geom_angle
    _geom_angle_publ_flag
    C7 O2 H2 . . 109.5 ?
    C3 O3 H3 . . 109.5 ?
    C4 O4 H4 . . 109.5 ?
    C5 O5 H5 . . 109.5 ?
    C6 O6 H6 . . 109.5 ?
    C2 C1 C7 . . 121.8(5) ?
    C2 C1 C6 . . 123.4(5) ?
    C7 C1 C6 . . 114.8(5) ?
    C1 C2 C3 . . 124.9(6) ?
    C1 C2 H2AA . . 117.6 ?
    C3 C2 H2AA . . 117.6 ?
    O3 C3 C2 . . 107.1(5) ?
    O3 C3 C4 . . 109.7(5) ?
    C2 C3 C4 . . 112.0(4) ?
    O3 C3 H3AA . . 109.3 ?
    C2 C3 H3AA . . 109.3 ?
    C4 C3 H3AA . . 109.3 ?
    O4 C4 C5 . . 111.1(5) ?
    O4 C4 C3 . . 107.5(4) ?
    C5 C4 C3 . . 110.9(5) ?
    O4 C4 H4AA . . 109.1 ?
    C5 C4 H4AA . . 109.1 ?
    C3 C4 H4AA . . 109.1 ?
    O5 C5 C4 . . 113.2(4) ?
    O5 C5 C6 . . 105.9(5) ?
    C4 C5 C6 . . 110.7(5) ?
    O5 C5 H5AA . . 109.0 ?
    C4 C5 H5AA . . 109.0 ?
    C6 C5 H5AA . . 109.0 ?
    O6 C6 C1 . . 105.3(5) ?
    O6 C6 C5 . . 109.7(5) ?
    C1 C6 C5 . . 109.9(4) ?
    O6 C6 H6AA . . 110.6 ?
    C1 C6 H6AA . . 110.6 ?
    C5 C6 H6AA . . 110.6 ?
    O1 C7 O2 . . 122.7(5) ?
    O1 C7 C1 . . 123.3(6) ?
    O2 C7 C1 . . 114.0(5) ?
    C7A O2A H2A . . 109.5 ?
    C3A O3A H3A . . 109.5 ?
    C4A O4A H4A . . 109.5 ?
    C5A O5A H5A . . 109.5 ?
    C6A O6A H6A . . 109.5 ?
    C2A C1A C7A . . 122.0(6) ?
    C2A C1A C6A . . 122.4(5) ?
    C7A C1A C6A . . 115.5(5) ?
    C1A C2A C3A . . 124.3(6) ?
    C1A C2A H2A1 . . 117.9 ?
    C3A C2A H2A1 . . 117.9 ?
    O3A C3A C2A . . 106.9(5) ?
    O3A C3A C4A . . 111.0(5) ?
    C2A C3A C4A . . 112.0(5) ?
    O3A C3A H3A1 . . 108.9 ?
    C2A C3A H3A1 . . 108.9 ?
    C4A C3A H3A1 . . 108.9 ?
    O4A C4A C3A . . 107.5(4) ?
    O4A C4A C5A . . 110.7(5) ?
    C3A C4A C5A . . 112.6(5) ?
    O4A C4A H4A1 . . 108.6 ?
    C3A C4A H4A1 . . 108.6 ?
    C5A C4A H4A1 . . 108.6 ?
    O5A C5A C4A . . 111.5(4) ?
    O5A C5A C6A . . 107.8(5) ?
    C4A C5A C6A . . 110.7(5) ?
    O5A C5A H5A1 . . 108.9 ?
    C4A C5A H5A1 . . 108.9 ?
    C6A C5A H5A1 . . 108.9 ?
    O6A C6A C5A . . 109.7(5) ?
    O6A C6A C1A . . 105.3(5) ?
    C5A C6A C1A . . 110.9(4) ?
    O6A C6A H6A1 . . 110.3 ?
    C5A C6A H6A1 . . 110.3 ?
    C1A C6A H6A1 . . 110.3 ?
    O1A C7A O2A . . 122.4(5) ?
    O1A C7A C1A . . 123.3(6) ?
    O2A C7A C1A . . 114.3(5) ?
    C7B O2B H2B . . 109.5 ?
    C3B O3B H3B . . 109.5 ?
    C4B O4B H4B . . 109.5 ?
    C5B O5B H5B . . 109.5 ?
    C6B O6B H6B . . 109.5 ?
    C2B C1B C6B . . 123.5(6) ?
    C2B C1B C7B . . 121.6(6) ?
    C6B C1B C7B . . 114.8(5) ?
    C1B C2B C3B . . 123.0(6) ?
    C1B C2B H2B1 . . 118.5 ?
    C3B C2B H2B1 . . 118.5 ?
    O3B C3B C2B . . 111.8(5) ?
    O3B C3B C4B . . 108.5(5) ?
    C2B C3B C4B . . 108.6(5) ?
    O3B C3B H3B1 . . 109.3 ?
    C2B C3B H3B1 . . 109.3 ?
    C4B C3B H3B1 . . 109.3 ?
    O4B C4B C3B . . 110.9(4) ?
    O4B C4B C5B . . 108.9(5) ?
    C3B C4B C5B . . 109.8(5) ?
    O4B C4B H4B1 . . 109.1 ?
    C3B C4B H4B1 . . 109.1 ?
    C5B C4B H4B1 . . 109.1 ?
    O5B C5B C4B . . 108.1(5) ?
    O5B C5B C6B . . 111.8(5) ?
    C4B C5B C6B . . 109.1(5) ?
    O5B C5B H5B1 . . 109.3 ?
    C4B C5B H5B1 . . 109.3 ?
    C6B C5B H5B1 . . 109.3 ?
    O6B C6B C1B . . 110.2(5) ?
    O6B C6B C5B . . 108.8(5) ?
    C1B C6B C5B . . 111.9(4) ?
    O6B C6B H6B1 . . 108.6 ?
    C1B C6B H6B1 . . 108.6 ?
    C5B C6B H6B1 . . 108.6 ?
    O1B C7B O2B . . 124.0(6) ?
    O1B C7B C1B . . 122.0(6) ?
    O2B C7B C1B . . 114.0(5) ?
    H1W1 O1W H1W2 . . 109(8) ?
loop_
    _geom_torsion_atom_site_label_1
    _geom_torsion_atom_site_label_2
    _geom_torsion_atom_site_label_3
    _geom_torsion_atom_site_label_4
    _geom_torsion_site_symmetry_1
    _geom_torsion_site_symmetry_2
    _geom_torsion_site_symmetry_3
    _geom_torsion_site_symmetry_4
    _geom_torsion
    _geom_torsion_publ_flag
    C7 C1 C2 C3 . . . . 179.4(6) ?
    C6 C1 C2 C3 . . . . 0.7(10) ?
    C1 C2 C3 O3 . . . . -132.5(6) ?
    C1 C2 C3 C4 . . . . -12.2(9) ?
    O3 C3 C4 O4 . . . . -77.6(6) ?
    C2 C3 C4 O4 . . . . 163.7(5) ?
    O3 C3 C4 C5 . . . . 160.8(5) ?
    C2 C3 C4 C5 . . . . 42.0(7) ?
    O4 C4 C5 O5 . . . . -62.3(6) ?
    C3 C4 C5 O5 . . . . 57.2(6) ?
    O4 C4 C5 C6 . . . . 178.9(5) ?
    C3 C4 C5 C6 . . . . -61.6(6) ?
    C2 C1 C6 O6 . . . . 99.4(6) ?
    C7 C1 C6 O6 . . . . -79.5(6) ?
    C2 C1 C6 C5 . . . . -18.7(9) ?
    C7 C1 C6 C5 . . . . 162.5(5) ?
    O5 C5 C6 O6 . . . . 169.9(4) ?
    C4 C5 C6 O6 . . . . -67.0(6) ?
    O5 C5 C6 C1 . . . . -74.8(6) ?
    C4 C5 C6 C1 . . . . 48.3(7) ?
    C2 C1 C7 O1 . . . . 171.8(6) ?
    C6 C1 C7 O1 . . . . -9.3(9) ?
    C2 C1 C7 O2 . . . . -9.7(9) ?
    C6 C1 C7 O2 . . . . 169.2(5) ?
    C7A C1A C2A C3A . . . . 178.6(6) ?
    C6A C1A C2A C3A . . . . 2.7(10) ?
    C1A C2A C3A O3A . . . . -134.8(6) ?
    C1A C2A C3A C4A . . . . -12.9(9) ?
    O3A C3A C4A O4A . . . . -77.0(6) ?
    C2A C3A C4A O4A . . . . 163.5(5) ?
    O3A C3A C4A C5A . . . . 160.8(5) ?
    C2A C3A C4A C5A . . . . 41.3(7) ?
    O4A C4A C5A O5A . . . . -60.9(6) ?
    C3A C4A C5A O5A . . . . 59.4(6) ?
    O4A C4A C5A C6A . . . . 179.1(5) ?
    C3A C4A C5A C6A . . . . -60.5(7) ?
    O5A C5A C6A O6A . . . . 169.7(4) ?
    C4A C5A C6A O6A . . . . -68.1(6) ?
    O5A C5A C6A C1A . . . . -74.4(6) ?
    C4A C5A C6A C1A . . . . 47.7(7) ?
    C2A C1A C6A O6A . . . . 98.2(6) ?
    C7A C1A C6A O6A . . . . -77.9(6) ?
    C2A C1A C6A C5A . . . . -20.4(8) ?
    C7A C1A C6A C5A . . . . 163.5(5) ?
    C2A C1A C7A O1A . . . . 179.9(6) ?
    C6A C1A C7A O1A . . . . -4.0(9) ?
    C2A C1A C7A O2A . . . . -2.0(9) ?
    C6A C1A C7A O2A . . . . 174.2(5) ?
    C6B C1B C2B C3B . . . . -3.0(11) ?
    C7B C1B C2B C3B . . . . -179.2(6) ?
    C1B C2B C3B O3B . . . . -140.0(6) ?
    C1B C2B C3B C4B . . . . -20.4(9) ?
    O3B C3B C4B O4B . . . . -63.3(6) ?
    C2B C3B C4B O4B . . . . 175.1(5) ?
    O3B C3B C4B C5B . . . . 176.4(5) ?
    C2B C3B C4B C5B . . . . 54.7(7) ?
    O4B C4B C5B O5B . . . . -67.1(6) ?
    C3B C4B C5B O5B . . . . 54.4(6) ?
    O4B C4B C5B C6B . . . . 171.1(5) ?
    C3B C4B C5B C6B . . . . -67.4(6) ?
    C2B C1B C6B O6B . . . . 113.1(7) ?
    C7B C1B C6B O6B . . . . -70.4(7) ?
    C2B C1B C6B C5B . . . . -8.1(10) ?
    C7B C1B C6B C5B . . . . 168.4(5) ?
    O5B C5B C6B O6B . . . . 160.3(4) ?
    C4B C5B C6B O6B . . . . -80.2(6) ?
    O5B C5B C6B C1B . . . . -77.7(6) ?
    C4B C5B C6B C1B . . . . 41.8(7) ?
    C2B C1B C7B O1B . . . . -178.8(6) ?
    C6B C1B C7B O1B . . . . 4.6(10) ?
    C2B C1B C7B O2B . . . . 3.9(10) ?
    C6B C1B C7B O2B . . . . -172.7(5) ?
loop_
    _geom_hbond_atom_site_label_D
    _geom_hbond_atom_site_label_H
    _geom_hbond_atom_site_label_A
    _geom_hbond_site_symmetry_A
    _geom_hbond_distance_DH
    _geom_hbond_distance_HA
    _geom_hbond_distance_DA
    _geom_hbond_angle_DHA
    O2 H2 O1A 2_535 0.84 1.81 2.624(5) 164
    O3 H3 O4A 2_544 0.84 1.90 2.705(5) 161
    O4 H4 O6 2_454 0.84 1.94 2.738(6) 157
    O5 H5 O6B 2_554 0.84 2.08 2.736(5) 134
    O6 H6 O3 2_454 0.84 1.89 2.718(6) 169
    O6A H6A O3A 2_645 0.84 1.99 2.764(6) 153
    O4A H4A O6A 2_645 0.84 1.88 2.712(6) 168
    O5B H5B O5 . 0.84 1.93 2.765(5) 171
    O5A H5A O3B . 0.84 2.06 2.882(5) 164
    O2A H2A O1 2_565 0.84 1.84 2.664(5) 167
    O6B H6B O1B 2_554 0.84 2.05 2.801(5) 149
    O4B H4B O4A . 0.84 2.10 2.835(6) 147
    O2B H2B O5B 1_545 0.84 1.85 2.663(6) 163
    O3B H3B O1W . 0.84 1.88 2.703(6) 166
    O3A H3A O4 2_554 0.84 1.89 2.705(5) 163
    O1W H1W1 O5A 2_545 0.85(2) 1.95(2) 2.794(7) 173(8)
    O1W H1W2 O2B 2 0.86(2) 2.16(5) 2.967(6) 157(11)
_iucr_refine_instructions_details
;
TITL miara333 100k .1 .2 .05
CELL 0.71073  11.2561    7.7049   13.9688   90.0000   91.6722   90.0000
ZERR 2  0.0017  0.0011 0.0014 0.00 0.008 0.00
LATT -1
SYMM -X, .5+Y, -Z
SFAC C H  O
UNIT 42 64 38
MERG 3
TEMP  -173
OMIT -2 54
L.S. 10
FMAP 2
PLAN 20
ACTA
BOND $H
eqiv $1 -x+1, y-1/2, -z
EQIV $2 -x, y-3/2, -z
eqiv $3 -x, y+.5, -z-1
eqiv $5 x, y-1, z
eqiv $6 -x-1, y+.5, -z-1
eqiv $7 -x, y-.5, -z
eqiv $8 -x, y+.5, -z
eqiv $9 -x+1, y+1/2, -z
EQIV $10 -x, y+3/2, -z
eqiv $11 -x, y-.5, -z-1
REM mit mole1
HTAB o2 o1a_$2
htab o3 o4a_$11
HTAB o4 o6_$6
HTAB o5 o6b_$3
htab o6 o3_$6
REM
HTAB o6a o3a_$1
HTAB o4a o6a_$1
HTAB o5b o5
HTAB o5a o3b
HTAB o2a o1_$10
HTAB o6b o1b_$3
HTAB o4b o4a
htab o2b o5b_$5
HTAB o3b O1w
HTAB o3a o4_$3
htab O1w o5a_$7
htab O1w o2b_$8
CONF
DFIX 0.84 0.02 o1w h1w1 o1w h1w2
WGHT    0.032600
FVAR       0.16465
mole 1
O1    3   -0.310243   -0.291253   -0.257428    11.00000    0.03902    0.01782 =
         0.01713   -0.00110    0.00400   -0.00264
O2    3   -0.304873   -0.494979   -0.372487    11.00000    0.04002    0.01198 =
         0.01898    0.00245   -0.00369    0.00040
AFIX  83
H2    2   -0.294322   -0.560775   -0.325050    11.00000   -1.50000
AFIX   0
O3    3   -0.416433   -0.211969   -0.663573    11.00000    0.03923    0.01557 =
         0.01572    0.00016    0.00162   -0.00569
AFIX  83
H3    2   -0.400230   -0.178165   -0.718852    11.00000   -1.50000
AFIX   0
O4    3   -0.379664    0.168403   -0.638768    11.00000    0.03439    0.01262 =
         0.01630   -0.00021    0.00000   -0.00104
AFIX 147
H4    2   -0.406861    0.265271   -0.622633    11.00000   -1.50000
AFIX   0
O5    3   -0.217907    0.132948   -0.472050    11.00000    0.02098    0.01953 =
         0.01891    0.00091   -0.00262   -0.00317
AFIX  83
H5    2   -0.199849    0.176210   -0.524871    11.00000   -1.50000
AFIX   0
O6    3   -0.491101   -0.031298   -0.370356    11.00000    0.02621    0.00969 =
         0.03223    0.00002    0.00640   -0.00288
AFIX  83
H6    2   -0.514867    0.066652   -0.352728    11.00000   -1.50000
AFIX   0
C1    1   -0.332242   -0.202085   -0.421408    11.00000    0.01276    0.00809 =
         0.01898   -0.00057   -0.00263    0.00070
C2    1   -0.322022   -0.244882   -0.511298    11.00000    0.01724    0.00916 =
         0.02769    0.00113   -0.00120   -0.00632
AFIX  43
H2AA  2   -0.301622   -0.361690   -0.525104    11.00000   -1.20000
AFIX   0
C3    1   -0.339976   -0.124161   -0.593744    11.00000    0.01409    0.01620 =
         0.02061   -0.00392   -0.00260   -0.00467
AFIX  13
H3AA  2   -0.261579   -0.099212   -0.622690    11.00000   -1.20000
AFIX   0
C4    1   -0.397191    0.045514   -0.563917    11.00000    0.02539    0.01530 =
         0.01779    0.00557   -0.00210    0.00317
AFIX  13
H4AA  2   -0.484367    0.026628   -0.556695    11.00000   -1.20000
AFIX   0
C5    1   -0.343730    0.109457   -0.469991    11.00000    0.02178    0.00629 =
         0.02221    0.00261    0.00181   -0.00337
AFIX  13
H5AA  2   -0.381691    0.222363   -0.453232    11.00000   -1.20000
AFIX   0
C6    1   -0.365233   -0.022737   -0.389104    11.00000    0.01635    0.01549 =
         0.01798   -0.00279   -0.00032   -0.00402
AFIX  13
H6AA  2   -0.318751    0.009843   -0.329700    11.00000   -1.20000
AFIX   0
C7    1   -0.314004   -0.331081   -0.342464    11.00000    0.00692    0.01710 =
         0.02861    0.00474    0.00118    0.00328
mole 2
O1A   3    0.314643    0.783008    0.230535    11.00000    0.03326    0.02340 =
         0.01853    0.00188    0.00184    0.00188
O2A   3    0.286772    0.980700    0.114814    11.00000    0.04851    0.01066 =
         0.02224   -0.00581   -0.00018    0.00486
AFIX  83
H2A   2    0.283168    1.047827    0.162024    11.00000   -1.50000
AFIX   0
O3A   3    0.414427    0.704414   -0.169855    11.00000    0.03861    0.02093 =
         0.01883    0.00202   -0.00001   -0.00821
AFIX 147
H3A   2    0.392125    0.680408   -0.226219    11.00000   -1.50000
AFIX   0
O4A   3    0.383865    0.323423   -0.146328    11.00000    0.02428    0.01989 =
         0.01970   -0.00465   -0.00069    0.00196
AFIX  83
H4A   2    0.430511    0.239832   -0.136367    11.00000   -1.50000
AFIX   0
O5A   3    0.221942    0.348285    0.009854    11.00000    0.02233    0.01868 =
         0.02926   -0.00746   -0.00103   -0.00180
AFIX  83
H5A   2    0.211310    0.250797   -0.015916    11.00000   -1.50000
AFIX   0
O6A   3    0.488703    0.525979    0.127441    11.00000    0.02674    0.01284 =
         0.02597    0.00204   -0.01003   -0.00320
AFIX  83
H6A   2    0.510302    0.437400    0.158384    11.00000   -1.50000
AFIX   0
C1A   1    0.327474    0.694073    0.068655    11.00000    0.01304    0.01870 =
         0.01574    0.00124   -0.00153   -0.00921
C2A   1    0.319863    0.738007   -0.022985    11.00000    0.01567    0.01649 =
         0.02362    0.00326    0.00196    0.00058
AFIX  43
H2A1  2    0.299612    0.854655   -0.038274    11.00000   -1.20000
AFIX   0
C3A   1    0.341165    0.615418   -0.104320    11.00000    0.02135    0.01760 =
         0.01766    0.00248    0.00014   -0.00163
AFIX  13
H3A1  2    0.263333    0.587595   -0.137123    11.00000   -1.20000
AFIX   0
C4A   1    0.398817    0.448789   -0.070469    11.00000    0.02282    0.01602 =
         0.01344   -0.00849   -0.00112   -0.00169
AFIX  13
H4A1  2    0.485721    0.470118   -0.059109    11.00000   -1.20000
AFIX   0
C5A   1    0.347168    0.381331    0.021331    11.00000    0.01585    0.01882 =
         0.02047   -0.00174   -0.00887    0.00501
AFIX  13
H5A1  2    0.388405    0.270864    0.039877    11.00000   -1.20000
AFIX   0
C6A   1    0.364617    0.512217    0.101773    11.00000    0.02294    0.00755 =
         0.02094   -0.00036   -0.00041   -0.00237
AFIX  13
H6A1  2    0.318399    0.476702    0.158611    11.00000   -1.20000
AFIX   0
C7A   1    0.308343    0.820183    0.145394    11.00000    0.01361    0.00984 =
         0.03285    0.00234    0.00571   -0.00207
MOLE 3
O1B   3   -0.034452   -0.388804   -0.415040    11.00000    0.04662    0.02290 =
         0.02009   -0.00391   -0.00107   -0.00565
O2B   3   -0.051335   -0.455539   -0.259222    11.00000    0.03514    0.02136 =
         0.02893   -0.00370    0.00052   -0.00409
AFIX  83
H2B   2   -0.071494   -0.552932   -0.281298    11.00000   -1.50000
AFIX   0
O3B   3    0.142626    0.042072   -0.091866    11.00000    0.03027    0.01996 =
         0.01676   -0.00047   -0.00818   -0.00338
AFIX  83
H3B   2    0.104547    0.024602   -0.041943    11.00000   -1.50000
AFIX   0
O4B   3    0.150056    0.320102   -0.227370    11.00000    0.03499    0.01575 =
         0.02408   -0.00059   -0.00521   -0.00156
AFIX  83
H4B   2    0.202004    0.320930   -0.182961    11.00000   -1.50000
AFIX   0
O5B   3   -0.069519    0.216223   -0.317569    11.00000    0.02415    0.01780 =
         0.02722   -0.00098   -0.00334   -0.00042
AFIX  83
H5B   2   -0.119660    0.199200   -0.362301    11.00000   -1.50000
AFIX   0
O6B   3    0.130941   -0.085783   -0.433124    11.00000    0.02993    0.02369 =
         0.02055    0.00077    0.00702    0.00155
AFIX  83
H6B   2    0.122468   -0.047832   -0.489281    11.00000   -1.50000
AFIX   0
C1B   1    0.013024   -0.170349   -0.299612    11.00000    0.02959    0.01605 =
         0.01653   -0.00027   -0.00342    0.00277
C2B   1    0.025299   -0.128848   -0.206984    11.00000    0.03434    0.02321 =
         0.02194    0.00007    0.00239   -0.00255
AFIX  43
H2B1  2    0.010488   -0.215703   -0.160559    11.00000   -1.20000
AFIX   0
C3B   1    0.061700    0.050109   -0.172678    11.00000    0.03275    0.01504 =
         0.02339   -0.00116   -0.00391    0.00028
AFIX  13
H3B1  2   -0.010674    0.116683   -0.154933    11.00000   -1.20000
AFIX   0
C4B   1    0.122523    0.143014   -0.253465    11.00000    0.03100    0.01854 =
         0.01839   -0.00227   -0.00066    0.00358
AFIX  13
H4B1  2    0.197873    0.080742   -0.267866    11.00000   -1.20000
AFIX   0
C5B   1    0.041797    0.143518   -0.342498    11.00000    0.01742    0.01504 =
         0.02700    0.00445    0.00244    0.00245
AFIX  13
H5B1  2    0.078160    0.217077   -0.392836    11.00000   -1.20000
AFIX   0
C6B   1    0.028334   -0.042268   -0.379738    11.00000    0.02823    0.02092 =
         0.02336   -0.00134    0.00138   -0.00296
AFIX  13
H6B1  2   -0.043367   -0.047895   -0.423613    11.00000   -1.20000
AFIX   0
C7B   1   -0.024906   -0.349454   -0.331298    11.00000    0.02052    0.02078 =
         0.02582    0.00409   -0.00131    0.00199
MOLE 4
O1W   3   -0.010826    0.008791    0.052272    11.00000    0.04845    0.05274 =
         0.03187   -0.00818   -0.00113   -0.01089
H1W1  2   -0.071249   -0.046738    0.030826    11.00000    0.08470
H1W2  2   -0.002905   -0.009720    0.112693    11.00000    0.15141
REM H1AB  2   10.051900   10.032200   10.118500    11.00000    0.19329
HKLF 4
REM  miara333 100k .1 .2 .05
REM R1 =  0.0535 for   1399 Fo > 4sig(Fo)  and  0.1503 for all   2786 data
REM    371 parameters refined using      3 restraints
END
;
