# Supplementary material for: Tris[(6S)-6-hy­droxy-4-epi-shikimic acid] monohydrate: an enanti­omerically pure hy­droxy­lated shikimic acid derived from methyl shikimate
Source: Acta Crystallogr Sect E Struct Rep Online. 2012 Oct 20;68(Pt 11):o3149–50. doi: 10.1107/S1600536812041256 (PMC3515248; doi:10.1107/S1600536812041256)
Supplement: Supplementary file 3 [file e-68-o3149-Isup3.hkl]

# 
# h,k,l, Fc-squared, Fo-squared, sigma(Fo-squared) and status flag 
# 
data_I
_shelx_title ' miara333 100k .1 .2 .05' 
_shelx_refln_list_code          4 
_shelx_F_calc_maximum      165.88 
_exptl_crystal_F_000       620.00 
_reflns_d_resolution_high  0.7829 
 
loop_ 
 _symmetry_equiv_pos_as_xyz 
 'x, y, z' 
 '-x, y+1/2, -z' 
 
_cell_length_a    11.2561 
_cell_length_b     7.7049 
_cell_length_c    13.9688 
_cell_angle_alpha  90.000 
_cell_angle_beta   91.672 
_cell_angle_gamma  90.000 
 
_shelx_F_squared_multiplier     1.000 
 
loop_ 
 _refln_index_h 
 _refln_index_k 
 _refln_index_l 
 _refln_F_squared_calc 
 _refln_F_squared_meas 
 _refln_F_squared_sigma 
 _refln_observed_status 
   2   0   0      404.41      423.44     22.05 o 
   3   0   0    27516.68    27459.75    700.29 o 
   4   0   0      877.32      886.01     46.08 o 
   5   0   0      142.25      173.36     47.95 o 
   6   0   0     3915.92     3915.45    359.63 o 
   7   0   0       56.95       95.90     55.33 o 
   8   0   0       11.85      -55.33     55.33 o 
   9   0   0       11.65      -11.07     62.71 o 
  10   0   0       65.48       22.13     51.64 o 
  11   0   0     1697.71     1925.42    180.74 o 
  12   0   0        0.42      -29.51     73.77 o 
  13   0   0        9.96       55.33     92.21 o 
  14   0   0        5.50      -84.84     99.59 o 
   1   1   0      557.97      568.12     17.80 o 
   2   1   0    13430.15    13504.57    248.79 o 
   3   1   0      181.09      213.48     14.06 o 
   4   1   0     4196.22     4255.44     92.21 o 
   5   1   0     1186.03     1253.61     41.55 o 
   6   1   0     1576.63     1665.26     80.92 o 
   7   1   0      723.36      798.40     54.59 o 
   8   1   0     1668.20     1834.63     96.40 o 
   9   1   0      104.64      129.32     42.98 o 
  10   1   0      205.76      218.96     55.80 o 
  11   1   0       62.85      116.19     49.56 o 
  12   1   0        0.96      -46.93     57.99 o 
  13   1   0       40.12      -57.14     70.27 o 
  14   1   0       43.82       82.86     89.30 o 
   0   2   0      590.61      615.99     36.89 o 
   1   2   0     1138.84     1122.85     27.68 o 
   2   2   0     3380.32     3571.18     81.43 o 
   3   2   0     1437.98     1500.51     42.18 o 
   4   2   0     1460.93     1483.09     47.58 o 
   5   2   0      112.74      133.41     31.59 o 
   6   2   0      198.11      228.06     31.30 o 
   7   2   0      243.87      313.36     45.59 o 
   8   2   0     1364.60     1327.27     75.61 o 
   9   2   0      559.58      550.59     63.86 o 
  10   2   0       37.16       51.89     38.86 o 
  11   2   0      164.29      123.13     57.99 o 
  12   2   0      132.56      139.31     71.78 o 
  13   2   0      108.53      121.84     80.45 o 
  14   2   0      145.25      128.07     95.90 o 
   1   3   0     3363.20     3566.59     71.23 o 
   2   3   0      265.58      290.49     22.36 o 
   3   3   0      427.70      422.10     25.72 o 
   4   3   0      787.88      727.16     31.13 o 
   5   3   0      391.59      434.57     39.86 o 
   6   3   0      250.72      280.32     35.14 o 
   7   3   0      295.70      356.98     49.35 o 
   8   3   0       71.55       52.56     36.24 o 
   9   3   0       79.86       46.92    114.34 o 
  10   3   0       23.34       77.97     70.08 o 
  11   3   0      433.58      298.48    206.56 o 
  12   3   0       57.67      164.00     99.59 o 
  13   3   0       52.72       32.79     80.65 o 
   0   4   0      663.58      686.07     44.26 o 
   1   4   0     1602.29     1727.08     47.92 o 
   2   4   0       88.83       82.84     18.47 o 
   3   4   0       88.83      102.68     21.83 o 
   4   4   0       10.83       21.01     29.24 o 
   5   4   0     1055.98     1115.29     61.25 o 
   6   4   0       57.72       34.00     29.91 o 
   7   4   0      119.37       82.10     35.14 o 
   8   4   0      115.91      144.59     60.86 o 
   9   4   0      341.40      343.16     60.26 o 
  10   4   0      294.60      251.51     75.61 o 
  11   4   0        7.27       12.35     59.31 o 
  12   4   0       57.87       87.53     67.66 o 
   1   5   0       36.65       39.70     13.24 o 
   2   5   0      110.67      112.26     14.29 o 
   3   5   0     2258.31     2457.59    116.19 o 
   4   5   0      691.02      731.21     66.16 o 
   5   5   0       26.82       -7.38     36.89 o 
   6   5   0      333.99      348.30     46.73 o 
   7   5   0      223.39      160.32     51.17 o 
   8   5   0       80.10       98.06     51.17 o 
   9   5   0      144.75       73.24     61.97 o 
  10   5   0       55.63       64.66     63.46 o 
  11   5   0       20.25       59.35     55.80 o 
  12   5   0        6.09      -55.33     88.52 o 
   0   6   0     1438.79     1422.30     80.65 o 
   1   6   0       96.62       93.24     18.30 o 
   2   6   0       17.58       17.26     15.37 o 
   3   6   0      113.75      143.33     44.26 o 
   4   6   0       92.94      129.10     42.97 o 
   5   6   0       89.72       88.99     41.49 o 
   6   6   0      131.74      155.52     48.20 o 
   7   6   0       14.51      164.70     64.55 o 
   8   6   0      136.16      156.76     54.77 o 
   9   6   0       38.62       34.67     56.58 o 
  10   6   0       69.18       15.20     75.10 o 
  11   6   0        0.10      -31.01    106.97 o 
   1   7   0       93.26      114.11     40.36 o 
   2   7   0      162.27      164.27     64.55 o 
   3   7   0      163.10      200.44     60.26 o 
   4   7   0       47.32       96.89     59.02 o 
   5   7   0      166.04      134.92     49.35 o 
   6   7   0       28.99        0.00     44.11 o 
   7   7   0       11.82        9.22     78.25 o 
   8   7   0      255.05      357.06     77.99 o 
   9   7   0       73.53      107.53    121.72 o 
  10   7   0       25.29      180.22     92.56 o 
   0   8   0        5.32       92.21     99.59 o 
   1   8   0        4.45       51.64     49.56 o 
   2   8   0       64.44       85.18     66.18 o 
   3   8   0      115.22       90.74     58.29 o 
   4   8   0      177.22      285.66     69.60 o 
   5   8   0       19.65       64.55     57.38 o 
   6   8   0      115.26      141.41     84.74 o 
   7   8   0      117.88       65.53     61.25 o 
   8   8   0        5.13      -78.16    164.14 o 
   1   9   0       36.75      -32.82     72.32 o 
   2   9   0       25.34       94.09     76.98 o 
   3   9   0       96.91      110.66    132.79 o 
   4   9   0      182.74      164.57     72.05 o 
   5   9   0       11.80       88.52     95.90 o 
 -14   0   1       76.48       88.52     99.59 o 
 -13   0   1       25.35      -84.84     84.84 o 
 -12   0   1       16.85      -14.75     62.71 o 
 -11   0   1       50.42       18.44     62.71 o 
 -10   0   1        7.26       66.39     59.02 o 
  -9   0   1      387.73      354.10     84.84 o 
  -7   0   1     2606.29     2714.76    151.23 o 
  -6   0   1      567.26      550.49     41.73 o 
  -5   0   1      265.95      234.58     28.34 o 
  -4   0   1     8888.01     9054.58    254.05 o 
  -3   0   1     7552.31     7165.43    203.74 o 
  -2   0   1     2770.34     2491.28     77.73 o 
  -1   0   1       30.99       55.52      6.14 o 
   1   0   1      989.79      914.77     33.91 o 
   2   0   1      142.69      267.42     31.35 o 
   3   0   1     4155.31     4393.41    131.54 o 
   4   0   1     7098.07     7463.24    218.90 o 
   5   0   1      132.07      140.89     27.66 o 
   6   0   1      587.48      578.60     62.71 o 
   7   0   1     1038.78     1158.20     99.59 o 
   9   0   1      304.19      420.49     84.84 o 
  10   0   1       80.10       77.46     84.84 o 
  11   0   1        9.55      -14.75     95.90 o 
  12   0   1      135.35       33.20    106.97 o 
  13   0   1       42.18      162.30    136.48 o 
  14   0   1        2.58      -29.51    147.54 o 
 -14   1   1       52.66       50.09     99.59 o 
 -13   1   1      226.99      172.13     70.28 o 
 -12   1   1        5.63       13.40     49.35 o 
 -11   1   1       30.90      122.02     57.17 o 
 -10   1   1      587.36      596.04     67.66 o 
  -9   1   1       36.48       45.53     42.42 o 
  -8   1   1      322.23      314.52     42.50 o 
  -7   1   1     2503.39     2815.55    119.89 o 
  -6   1   1      202.04      264.83     26.58 o 
  -5   1   1      465.00      472.10     24.94 o 
  -4   1   1     6462.85     6242.00    138.67 o 
  -3   1   1     5329.19     5129.53    106.35 o 
  -2   1   1     2151.71     2372.57     59.30 o 
  -1   1   1      314.73      313.85      8.86 o 
   0   1   1      283.60      271.39      7.32 o 
   1   1   1      511.15      495.79     14.47 o 
   2   1   1     6435.12     6127.93    128.98 o 
   3   1   1     2680.52     2813.91     67.36 o 
   4   1   1     1079.77     1412.02     48.29 o 
   5   1   1      417.32      439.07     23.37 o 
   6   1   1     1767.46     1727.40     68.15 o 
   7   1   1     1064.23     1254.86     79.30 o 
   8   1   1      615.70      688.77     53.42 o 
   9   1   1      373.70      392.49     75.61 o 
  10   1   1      110.02      117.45     48.74 o 
  11   1   1      143.52      130.94     54.77 o 
  12   1   1        6.57      -56.93     56.93 o 
  13   1   1      291.58      256.56     80.65 o 
  14   1   1       54.31       11.51     83.15 o 
 -14   2   1       31.34      130.85     95.46 o 
 -13   2   1       15.50       75.26     76.41 o 
 -12   2   1      197.89      116.99     67.33 o 
 -11   2   1      111.14      129.10     49.56 o 
 -10   2   1      147.57       62.47     41.49 o 
  -9   2   1      146.71      202.98     47.95 o 
  -8   2   1      300.41      344.74     90.37 o 
  -7   2   1      974.51     1003.43     62.43 o 
  -6   2   1      658.96      679.82     53.42 o 
  -5   2   1      482.50      613.59     37.27 o 
  -4   2   1      872.04      910.89     38.86 o 
  -3   2   1      871.15      861.26     24.97 o 
  -2   2   1      965.52     1049.13     31.55 o 
  -1   2   1      739.00      732.14     22.78 o 
   0   2   1     1924.49     1986.74     45.67 o 
   1   2   1      197.31      227.07      9.05 o 
   2   2   1     1776.57     1682.37     38.38 o 
   3   2   1     1168.99     1209.31     38.21 o 
   4   2   1     1701.02     1713.30     48.22 o 
   5   2   1     1576.36     1606.88     53.77 o 
   6   2   1       80.21      133.06     29.51 o 
   7   2   1      249.74      337.42     48.20 o 
   8   2   1      102.54      178.56     39.12 o 
   9   2   1      142.80       65.66     38.86 o 
  10   2   1      203.97      179.62     68.24 o 
  11   2   1        0.03       -4.49     48.20 o 
  12   2   1       94.17      -18.44     73.77 o 
  13   2   1      147.18      139.95     66.16 o 
  14   2   1       43.48       32.63    100.82 o 
 -13   3   1       25.73      -59.02     61.25 o 
 -12   3   1       84.12       15.20     65.05 o 
 -11   3   1       42.48       22.87     51.39 o 
 -10   3   1      361.25      315.11     57.20 o 
  -9   3   1       44.62       50.74     46.94 o 
  -8   3   1      127.91      108.68     92.21 o 
  -7   3   1       21.37      -34.06     34.06 o 
  -6   3   1      294.78      283.81     42.50 o 
  -5   3   1      585.98      617.47     27.06 o 
  -4   3   1      881.63      864.34     25.83 o 
  -3   3   1       61.90       69.31     17.04 o 
  -2   3   1      913.18      902.53     32.41 o 
  -1   3   1     3198.15     3943.44    122.68 o 
   0   3   1     2603.36     2644.08     56.97 o 
   1   3   1     7599.61     7893.96    134.07 o 
   2   3   1      278.43      310.06     19.66 o 
   3   3   1      354.65      352.13     18.10 o 
   4   3   1      654.82      709.76     46.32 o 
   5   3   1      406.19      437.68     41.49 o 
   6   3   1      304.34      295.08     41.73 o 
   7   3   1       31.31       43.82     32.52 o 
   8   3   1       37.21       21.01     40.20 o 
   9   3   1      260.74      220.98     53.04 o 
  10   3   1      186.23      198.97     68.79 o 
  11   3   1       40.19       20.99     75.50 o 
  12   3   1      118.36       86.56     81.15 o 
  13   3   1       46.55       54.62     59.28 o 
 -13   4   1       38.56      -44.26    106.97 o 
 -12   4   1      103.63      101.95     77.99 o 
 -11   4   1        3.21        2.51     66.39 o 
 -10   4   1       27.73      104.99     53.88 o 
  -9   4   1       56.67       46.16     42.98 o 
  -8   4   1       81.59      147.23     45.02 o 
  -7   4   1      275.80      228.17     36.89 o 
  -6   4   1       84.99       71.42     40.57 o 
  -5   4   1       14.66       14.45     30.01 o 
  -4   4   1     1196.48     1165.48     62.43 o 
  -3   4   1      368.56      340.68     28.34 o 
  -2   4   1       36.85       62.46     17.15 o 
  -1   4   1     2603.94     2726.44     73.36 o 
   0   4   1     1324.67     1301.48     37.95 o 
   1   4   1     1300.55     1438.42     46.88 o 
   2   4   1      388.37      385.10     17.85 o 
   3   4   1      257.99      267.03     48.34 o 
   4   4   1      444.25      475.27     44.26 o 
   5   4   1      312.58      294.82     20.72 o 
   6   4   1      161.89      184.01     35.04 o 
   7   4   1       47.04       49.18     38.09 o 
   8   4   1      322.97      454.07     60.26 o 
   9   4   1       58.08       65.97     45.59 o 
  10   4   1       52.29       77.71     57.20 o 
  11   4   1       37.75       66.73     56.67 o 
  12   4   1      183.28      186.20     97.75 o 
 -12   5   1       65.35       55.33    103.28 o 
 -11   5   1       45.65        9.05     57.20 o 
 -10   5   1      156.44      172.29     79.30 o 
  -9   5   1       22.52       -3.89     46.73 o 
  -8   5   1      421.05      520.08     95.90 o 
  -7   5   1      691.08      687.68     67.21 o 
  -6   5   1       23.62       57.17     40.76 o 
  -5   5   1       10.20      -28.59     64.55 o 
  -4   5   1      311.91      312.26     44.11 o 
  -3   5   1      806.76      841.55     59.31 o 
  -2   5   1     1060.70      998.55     31.03 o 
  -1   5   1      341.20      344.97     39.12 o 
   0   5   1      777.40      865.42     47.49 o 
   1   5   1      203.70      204.10     32.75 o 
   2   5   1      289.51      333.78     29.99 o 
   3   5   1      485.07      550.75     81.15 o 
   4   5   1       44.52       81.72     33.61 o 
   5   5   1        3.73        3.31     36.16 o 
   6   5   1       61.31      117.17     42.30 o 
   7   5   1      473.14      481.17     58.64 o 
   8   5   1      412.53      521.51     59.82 o 
   9   5   1        3.33       58.22     47.78 o 
  10   5   1       73.33       89.20     56.67 o 
  11   5   1      143.88      179.11     75.74 o 
 -11   6   1       65.86      158.61     83.18 o 
 -10   6   1       76.38      -43.37     90.37 o 
  -9   6   1       66.09       66.89     66.47 o 
  -8   6   1        5.03      120.80     60.03 o 
  -7   6   1      174.31       78.93     55.24 o 
  -6   6   1      285.49      247.94     53.88 o 
  -5   6   1       28.48       28.53     40.77 o 
  -4   6   1      173.30      302.98     56.03 o 
  -3   6   1      301.70      309.46     45.14 o 
  -2   6   1      303.12      326.10     45.59 o 
  -1   6   1      107.54      110.72     17.77 o 
   0   6   1     1022.10     1036.71     50.02 o 
   1   6   1        9.82       13.09     15.85 o 
   2   6   1       85.48      123.62     19.72 o 
   3   6   1      154.83      118.03     42.98 o 
   4   6   1      143.28      183.61     41.57 o 
   5   6   1        0.11      -18.33     41.49 o 
   6   6   1      276.10      330.22     59.99 o 
   7   6   1       93.74      117.93     46.73 o 
   8   6   1       86.02      124.56     84.84 o 
   9   6   1      171.84      103.00     68.79 o 
  10   6   1       28.96       25.08     58.64 o 
  11   6   1       45.23       25.82     95.90 o 
 -10   7   1        5.18      -41.74     69.84 o 
  -9   7   1       18.32      -22.87     67.52 o 
  -8   7   1      137.21      171.52     67.81 o 
  -7   7   1        4.69       -9.76     44.11 o 
  -6   7   1      105.62      106.15     70.28 o 
  -5   7   1       13.20       44.95     54.95 o 
  -4   7   1      151.73      121.18     49.71 o 
  -3   7   1       15.97       51.24     47.78 o 
  -2   7   1       24.42       25.08     38.86 o 
  -1   7   1      122.33      154.92     53.11 o 
   0   7   1       74.51       55.14     49.62 o 
   1   7   1       48.77       89.18     44.11 o 
   2   7   1      104.90       82.38     41.57 o 
   3   7   1      292.79      334.20     60.92 o 
   4   7   1       35.00        7.85     40.36 o 
   5   7   1      108.63      129.38     49.62 o 
   6   7   1       70.07       34.12     56.93 o 
   7   7   1      148.67      135.78     68.20 o 
   8   7   1       90.15      206.56     84.84 o 
   9   7   1        7.93      -38.11     58.29 o 
  10   7   1       50.39       27.66     90.37 o 
  -8   8   1      183.95      164.14     70.42 o 
  -7   8   1       60.46       33.05     65.05 o 
  -6   8   1      147.91      175.21     86.07 o 
  -5   8   1       23.78       51.11     54.59 o 
  -4   8   1      117.82      214.62     82.99 o 
  -3   8   1      134.57      164.10     68.79 o 
  -2   8   1      104.42      -72.89     72.89 o 
  -1   8   1       14.09      -53.29     60.92 o 
   0   8   1       83.56       67.55     61.14 o 
   1   8   1       94.72       85.69     50.81 o 
   2   8   1      322.76      386.05     73.50 o 
   3   8   1       59.51        0.55     54.55 o 
   4   8   1      148.37      162.30     56.67 o 
   5   8   1       20.42       -9.11     58.29 o 
   6   8   1       33.51       81.15     61.95 o 
   7   8   1      235.28       95.90    121.72 o 
   8   8   1       34.20       17.92     72.67 o 
  -5   9   1       40.11       -0.64     70.08 o 
  -4   9   1      166.30      259.43     97.16 o 
  -3   9   1       48.35      150.72     69.24 o 
  -2   9   1        4.30       75.48     87.11 o 
  -1   9   1        3.49     -103.28    103.28 o 
   0   9   1        0.52       10.93     69.60 o 
   1   9   1        1.78      -19.00     64.76 o 
   2   9   1       36.85       40.57     65.20 o 
   3   9   1        0.24       56.40     77.75 o 
   4   9   1       57.06      136.48    140.16 o 
   5   9   1       43.38       36.89     92.21 o 
 -14   0   2        0.24       11.07    110.66 o 
 -13   0   2       17.22      -55.33     81.15 o 
 -12   0   2      111.82      140.16     84.84 o 
 -11   0   2       12.97      -22.13     66.39 o 
 -10   0   2       18.69       -7.38     70.08 o 
  -9   0   2      735.86      686.07     84.84 o 
  -8   0   2      218.24      320.90     66.39 o 
  -7   0   2     1202.14     1353.69    114.34 o 
  -6   0   2        3.81        5.63     27.66 o 
  -5   0   2      175.04      200.60     24.67 o 
  -4   0   2      405.80      404.82     29.24 o 
  -3   0   2      557.27      507.87     27.29 o 
  -2   0   2     6432.00     5689.60    138.95 o 
  -1   0   2     4438.65     3937.70     79.52 o 
   0   0   2       64.98       66.01      3.69 o 
   1   0   2      701.95      687.95     90.37 o 
   2   0   2     1417.16     1627.17     61.97 o 
   3   0   2      508.52      508.87     29.91 o 
   4   0   2       52.74       50.90     18.41 o 
   5   0   2      369.89      360.80     40.36 o 
   6   0   2      796.52      788.58     47.95 o 
   7   0   2      206.84      191.80     51.64 o 
   8   0   2      279.41      320.90     70.08 o 
   9   0   2      594.90      501.64     88.52 o 
  10   0   2        2.04      -14.75     51.64 o 
  11   0   2       29.44      -51.64     66.39 o 
  12   0   2        1.31      -14.75     70.08 o 
  13   0   2        9.65      -33.20     84.84 o 
  14   0   2       13.76      -40.57     88.52 o 
 -14   1   2       37.27      -24.83    130.94 o 
 -13   1   2      157.66      103.28     65.20 o 
 -12   1   2       16.60       10.87     75.61 o 
 -11   1   2       50.90       56.38    110.66 o 
 -10   1   2      176.20      190.26     46.95 o 
  -9   1   2       54.29       61.78     40.76 o 
  -8   1   2       39.48       80.41     36.83 o 
  -7   1   2      358.24      382.34     47.95 o 
  -6   1   2     2544.91     2677.60     77.91 o 
  -5   1   2      521.46      489.82     26.62 o 
  -4   1   2     1517.48     1469.75     49.15 o 
  -3   1   2      458.23      455.12     15.58 o 
  -2   1   2     1168.92     1168.24     23.13 o 
  -1   1   2     2806.78     2584.25     40.51 o 
   0   1   2     1309.19     1215.99     24.81 o 
   1   1   2     1950.72     1932.60     39.46 o 
   2   1   2      773.60      790.18     23.69 o 
   3   1   2      526.35      515.66     22.89 o 
   4   1   2      617.30      602.82     32.61 o 
   5   1   2      516.08      497.85     28.36 o 
   6   1   2     1467.09     1528.82    100.43 o 
   7   1   2      124.19      136.67     29.24 o 
   8   1   2      616.82      684.59    108.81 o 
   9   1   2        5.23        1.48     36.83 o 
  10   1   2      116.19      108.64     42.98 o 
  11   1   2        3.01       27.30     65.05 o 
  12   1   2       90.13       94.50     54.03 o 
  13   1   2       73.51      123.14     67.66 o 
  14   1   2       72.62       99.18     87.13 o 
 -14   2   2        9.69       28.84     70.84 o 
 -13   2   2       33.64       80.09     79.67 o 
 -12   2   2        3.29       -7.38     63.46 o 
 -11   2   2      102.73       90.51     60.86 o 
 -10   2   2      268.26      294.97     64.55 o 
  -9   2   2       22.65       -9.22     31.30 o 
  -8   2   2       92.10      133.93     37.22 o 
  -7   2   2      423.27      484.80     53.42 o 
  -6   2   2      598.31      567.90     37.95 o 
  -5   2   2      366.48      363.62     27.77 o 
  -4   2   2      623.57      604.31     23.60 o 
  -3   2   2       60.20       77.65      9.58 o 
  -2   2   2      704.90      713.04     23.43 o 
  -1   2   2     1128.90     1189.51     29.88 o 
   0   2   2     2782.08     2908.12     54.28 o 
   1   2   2      810.25      821.40     28.42 o 
   2   2   2      599.65      635.32     21.57 o 
   3   2   2       48.51       33.27     32.15 o 
   4   2   2     1416.54     1339.33     39.90 o 
   5   2   2      410.71      389.98     24.29 o 
   6   2   2        4.10       18.44     23.47 o 
   7   2   2     1335.11     1396.67     80.73 o 
   8   2   2      161.51      195.32     42.98 o 
   9   2   2       61.29      -36.77     41.57 o 
  10   2   2      562.59      542.21     94.06 o 
  11   2   2       16.51        2.21     55.24 o 
  12   2   2       54.24       57.17     54.77 o 
  13   2   2       14.07       53.11     73.66 o 
 -13   3   2       79.92       63.55     62.43 o 
 -12   3   2        0.05       59.02     99.59 o 
 -11   3   2       27.42      -24.02     50.77 o 
 -10   3   2      347.35      428.24     68.20 o 
  -9   3   2      225.55      172.22     31.79 o 
  -8   3   2      848.01      794.36     68.24 o 
  -7   3   2      203.82      187.53     27.20 o 
  -6   3   2      386.82      415.91     28.93 o 
  -5   3   2      450.10      413.87     29.74 o 
  -4   3   2      154.01      164.35     13.30 o 
  -3   3   2     3701.67     3683.98     92.78 o 
  -2   3   2     1141.75     1318.62     45.79 o 
  -1   3   2      839.10      880.74     27.27 o 
   0   3   2     2119.53     2210.90     46.62 o 
   1   3   2     1725.01     1702.99     45.04 o 
   2   3   2     2913.01     2969.29     71.34 o 
   3   3   2      518.42      688.68     55.06 o 
   4   3   2     1448.80     1404.90     38.47 o 
   5   3   2       87.38       84.67     23.23 o 
   6   3   2       99.75      144.78     57.17 o 
   7   3   2      450.78      475.35     81.15 o 
   8   3   2      195.49      247.87     53.04 o 
   9   3   2      368.74      407.35     53.48 o 
  10   3   2      534.49      532.34     69.08 o 
  11   3   2      143.86       99.95     60.86 o 
  12   3   2       42.11      -15.31     64.76 o 
  13   3   2        1.79      202.87    110.66 o 
 -13   4   2       54.58      151.23    114.34 o 
 -12   4   2       30.52        0.13     90.37 o 
 -11   4   2       57.34       71.59     57.20 o 
 -10   4   2       66.86       24.98     53.06 o 
  -9   4   2      117.17      114.34     46.95 o 
  -8   4   2      127.12      181.16     45.59 o 
  -7   4   2      419.34      427.37     27.40 o 
  -6   4   2      284.49      261.69     17.94 o 
  -5   4   2      332.48      395.77     64.55 o 
  -4   4   2       92.70      141.69     24.84 o 
  -3   4   2       26.21       24.97     19.54 o 
  -2   4   2      818.18      818.89     25.28 o 
  -1   4   2      412.54      426.38     21.37 o 
   0   4   2      205.40      186.39     16.98 o 
   1   4   2      165.42      186.45     23.96 o 
   2   4   2      909.78      911.31     31.80 o 
   3   4   2      109.73      109.36     15.28 o 
   4   4   2      255.00      264.76     23.98 o 
   5   4   2      389.04      366.29     27.20 o 
   6   4   2       19.99       24.90     46.11 o 
   7   4   2      292.21      301.24     51.17 o 
   8   4   2       33.25       36.38     37.22 o 
   9   4   2      389.02      488.87     72.89 o 
  10   4   2       20.47       34.32     55.85 o 
  11   4   2       21.94      -41.44     63.46 o 
  12   4   2       33.38       -5.90     73.66 o 
 -12   5   2       14.23        8.93     92.21 o 
 -11   5   2      105.16      236.07     81.52 o 
 -10   5   2       82.63      146.45     57.20 o 
  -9   5   2       82.97      116.75     59.21 o 
  -8   5   2       26.63       73.08     62.43 o 
  -7   5   2      229.92      195.49     49.56 o 
  -6   5   2      126.20      194.25     84.84 o 
  -5   5   2      448.45      391.83     46.11 o 
  -4   5   2      785.26      846.78     63.86 o 
  -3   5   2      204.69      262.00     64.55 o 
  -2   5   2      136.59      131.71      6.99 o 
  -1   5   2      192.33      163.74     24.68 o 
   0   5   2      629.77      605.13     29.21 o 
   1   5   2      201.26      199.92     19.13 o 
   2   5   2      313.46      300.38     21.08 o 
   3   5   2      713.09      730.96     49.56 o 
   4   5   2      207.41      218.03     38.87 o 
   5   5   2       54.60       38.08     37.42 o 
   6   5   2      339.56      305.61     38.73 o 
   7   5   2      114.73       72.92     25.82 o 
   8   5   2       54.19       49.03     52.29 o 
   9   5   2       14.41      113.12     70.28 o 
  10   5   2       77.11       81.48     73.77 o 
  11   5   2       34.39       42.62     68.13 o 
 -11   6   2       11.04       23.56     76.41 o 
 -10   6   2       10.84       24.64     61.25 o 
  -9   6   2      209.31      213.49     64.58 o 
  -8   6   2      140.98      157.95     58.64 o 
  -7   6   2      167.01      163.64     53.42 o 
  -6   6   2      231.17      251.59     58.29 o 
  -5   6   2      429.46      398.87     64.55 o 
  -4   6   2      408.07      465.94     53.04 o 
  -3   6   2      150.00      175.34     43.43 o 
  -2   6   2      665.56      652.68     19.95 o 
  -1   6   2       20.92       27.89     24.72 o 
   0   6   2      256.76      260.47     34.44 o 
   1   6   2       86.42       88.89     16.60 o 
   2   6   2      121.31      153.23     29.16 o 
   3   6   2       69.26       92.81     46.94 o 
   4   6   2      102.87      182.32     66.39 o 
   5   6   2      215.20      238.07     51.39 o 
   6   6   2      290.85      217.90     69.08 o 
   7   6   2      171.82      176.36     79.30 o 
   8   6   2      666.59      710.25     87.35 o 
   9   6   2       37.36       15.16    110.66 o 
  10   6   2       32.64      165.98    118.03 o 
  11   6   2       39.82      121.72     88.52 o 
 -10   7   2       40.58      103.28    103.28 o 
  -9   7   2       75.53       84.84     67.81 o 
  -8   7   2        0.45       23.07     68.89 o 
  -7   7   2      260.40      290.31     75.10 o 
  -6   7   2      241.44      248.80     61.14 o 
  -5   7   2      194.82       45.60     55.80 o 
  -4   7   2      268.61      223.30     55.24 o 
  -3   7   2      131.48      131.08     53.04 o 
  -2   7   2      234.99      192.20     60.92 o 
  -1   7   2      527.72      553.07     60.92 o 
   0   7   2     2329.65     2320.46    123.87 o 
   1   7   2      253.26      357.94     57.38 o 
   2   7   2      164.55      211.96     53.04 o 
   3   7   2      671.54      729.10     99.59 o 
   4   7   2      277.80      355.07     57.42 o 
   5   7   2       23.73        0.54     43.43 o 
   6   7   2      587.73      622.03     73.48 o 
   7   7   2       95.16       20.63     75.33 o 
   8   7   2      144.74      243.44     66.47 o 
   9   7   2      119.27      202.27     71.41 o 
  -8   8   2       47.86       -5.53     59.99 o 
  -7   8   2      119.89      167.98     99.59 o 
  -6   8   2      145.27      141.34     61.25 o 
  -5   8   2       13.77       60.04     79.52 o 
  -4   8   2      156.53      185.68     57.20 o 
  -3   8   2      373.02      366.91     61.95 o 
  -2   8   2      146.74      123.07     97.75 o 
  -1   8   2       24.42       31.40     49.62 o 
   0   8   2      368.02      365.59     81.88 o 
   1   8   2       24.25      -55.80     55.80 o 
   2   8   2      204.74      217.40    110.66 o 
   3   8   2      516.21      656.22    103.28 o 
   4   8   2       33.75      -36.89     46.08 o 
   5   8   2        8.69       -7.84     64.55 o 
   6   8   2      121.73       44.74     59.31 o 
   7   8   2      137.26       59.02    125.41 o 
   8   8   2       69.07      -56.30     93.79 o 
  -5   9   2      364.59      294.37     82.99 o 
  -4   9   2       18.26       -8.53     81.15 o 
  -3   9   2      162.85      245.40     79.15 o 
  -2   9   2      203.35      278.50     73.99 o 
  -1   9   2       86.55       92.32     89.95 o 
   0   9   2       45.30       88.96     71.93 o 
   1   9   2      123.86      126.64     76.18 o 
   2   9   2      149.84      211.17     79.15 o 
   3   9   2       44.44       85.43     65.05 o 
   4   9   2      103.37       99.59     95.90 o 
   5   9   2      189.01      272.95     99.59 o 
 -14   0   3        0.67      -18.44    151.23 o 
 -13   0   3        8.27       66.39     99.59 o 
 -12   0   3       88.01       77.46     77.46 o 
 -11   0   3        0.93       18.44     51.64 o 
 -10   0   3        8.02      -73.77     73.77 o 
  -9   0   3      125.73      118.03     55.33 o 
  -8   0   3      255.10      357.79     77.46 o 
  -7   0   3        1.34       -3.69     29.51 o 
  -6   0   3        6.90        5.53     25.69 o 
  -5   0   3       85.68      107.09     22.13 o 
  -4   0   3      190.95      179.67     16.80 o 
  -3   0   3        0.66       33.20     22.13 o 
  -2   0   3     1093.27     1040.94     27.29 o 
  -1   0   3      739.03      647.55     19.43 o 
   0   0   3      825.34      762.76     19.43 o 
   1   0   3     1008.18      966.40     44.26 o 
   2   0   3     1048.30      920.74     33.91 o 
   3   0   3     4246.76     3704.07    232.38 o 
   4   0   3      644.34      626.33     37.75 o 
   5   0   3        9.27        7.38     18.26 o 
   6   0   3        6.70       46.90     27.66 o 
   8   0   3       93.59       77.46     44.26 o 
   9   0   3       18.41      -11.07     44.26 o 
  10   0   3        5.24       36.89     59.02 o 
  11   0   3        5.95       95.90     59.02 o 
  12   0   3       58.26       25.82    114.34 o 
  13   0   3        1.44      106.97    136.48 o 
  14   0   3       18.59      195.49    103.28 o 
 -14   1   3       73.46       -7.97     72.89 o 
 -13   1   3        3.19      -13.93     58.64 o 
 -12   1   3       15.06       24.38     53.42 o 
 -11   1   3       35.46       53.48     49.56 o 
 -10   1   3      634.05      640.14     71.78 o 
  -9   1   3        7.61       11.48     62.71 o 
  -8   1   3      118.95       64.55     31.30 o 
  -7   1   3       99.18      118.03     33.61 o 
  -6   1   3      379.82      415.02     37.83 o 
  -5   1   3      932.98      906.09     28.49 o 
  -4   1   3      252.45      250.66     15.97 o 
  -3   1   3     2469.02     2459.87     51.05 o 
  -2   1   3      268.57      264.12      9.84 o 
  -1   1   3      277.30      286.43      8.94 o 
   0   1   3      483.90      512.80     22.13 o 
   1   1   3     1752.95     1638.76     33.31 o 
   2   1   3      391.92      381.11     16.07 o 
   3   1   3     2630.84     2573.34     66.80 o 
   4   1   3     1557.38     1500.08     41.55 o 
   5   1   3      545.08      488.06     39.40 o 
   6   1   3      181.50      185.21     26.21 o 
   7   1   3      776.60      804.10     56.03 o 
   8   1   3       29.78       59.02     47.95 o 
   9   1   3       16.83       29.51     51.64 o 
  10   1   3      577.64      646.13     84.84 o 
  11   1   3      112.98      142.14     53.04 o 
  12   1   3       13.73       27.89     66.39 o 
  13   1   3       52.58       67.03     72.32 o 
  14   1   3       44.04       -8.34     89.31 o 
 -13   2   3       71.02       59.54    125.41 o 
 -12   2   3       49.49      105.25     58.29 o 
 -11   2   3       33.52       22.23     47.78 o 
 -10   2   3      168.48      208.77     58.29 o 
  -9   2   3      233.75      188.43     32.24 o 
  -8   2   3      156.83      160.96     34.62 o 
  -7   2   3      267.06      313.57     47.95 o 
  -6   2   3       57.83       61.61     28.95 o 
  -5   2   3      240.25      246.31     15.10 o 
  -4   2   3      860.78      909.54     29.13 o 
  -3   2   3     1151.71     1099.88     46.12 o 
  -2   2   3     3336.04     3164.50     56.17 o 
  -1   2   3      666.13      670.95     16.73 o 
   0   2   3      148.27      164.68     11.86 o 
   1   2   3     1053.78     1015.06     22.34 o 
   2   2   3     1966.43     1931.18     68.15 o 
   3   2   3     1563.59     1577.68     51.70 o 
   4   2   3      598.52      638.52     30.26 o 
   5   2   3      236.35      246.96     26.09 o 
   6   2   3      572.01      594.34     45.59 o 
   7   2   3      416.36      454.30     46.73 o 
   8   2   3      269.67      310.93     41.49 o 
   9   2   3      338.66      425.85     51.97 o 
  10   2   3      313.86      365.24     57.38 o 
  11   2   3       50.57       45.40     50.41 o 
  12   2   3       89.52        8.11     67.52 o 
  13   2   3       59.17      142.58     67.66 o 
 -13   3   3       59.41       21.10    114.34 o 
 -12   3   3       75.35       59.14     71.49 o 
 -11   3   3        7.53       71.56     61.38 o 
 -10   3   3       90.05       47.32     79.30 o 
  -9   3   3      259.62      208.52     33.20 o 
  -8   3   3      566.65      500.76     38.86 o 
  -7   3   3      452.06      415.35     29.69 o 
  -6   3   3       37.93       32.27     22.13 o 
  -5   3   3      113.25      111.58     18.04 o 
  -4   3   3      345.57      349.02     20.07 o 
  -3   3   3      314.46      321.38     20.23 o 
  -2   3   3     1240.34     1307.22     43.66 o 
  -1   3   3      585.52      672.59     37.08 o 
   0   3   3        4.99        5.38     10.22 o 
   1   3   3     1169.81     1273.88     48.45 o 
   2   3   3     2752.81     2891.18    123.52 o 
   3   3   3       27.49       21.86     12.02 o 
   4   3   3      374.54      419.00     43.12 o 
   5   3   3      114.24      110.38     26.75 o 
   6   3   3       93.22      102.61     47.95 o 
   7   3   3      445.71      465.81     60.92 o 
   8   3   3      835.59      902.91     88.52 o 
   9   3   3      110.81       89.11     81.15 o 
  10   3   3       61.97       48.31     66.47 o 
  11   3   3       51.40       34.48     60.73 o 
  12   3   3       37.52       72.42     63.54 o 
  13   3   3       21.62        9.26     68.20 o 
 -12   4   3       34.53       47.95     88.68 o 
 -11   4   3       38.51        5.74     57.61 o 
 -10   4   3       95.08       86.59     50.43 o 
  -9   4   3      175.58      200.13     55.33 o 
  -8   4   3      130.64       95.90     57.17 o 
  -7   4   3      373.06      365.25     27.40 o 
  -6   4   3      381.40      355.60     57.17 o 
  -5   4   3      435.20      458.99     47.78 o 
  -4   4   3       80.03       93.75     25.38 o 
  -3   4   3      520.68      499.30     36.83 o 
  -2   4   3      607.35      642.83     22.86 o 
  -1   4   3       57.79       53.48     15.65 o 
   0   4   3     1265.69     1367.75     42.01 o 
   1   4   3       29.02       21.10     12.64 o 
   2   4   3      843.54      903.94     32.05 o 
   3   4   3      513.73      508.75     25.51 o 
   4   4   3      113.93      117.09     17.19 o 
   5   4   3      591.49      650.20     37.42 o 
   6   4   3      299.60      278.16     26.04 o 
   7   4   3      180.74      186.27     49.56 o 
   8   4   3       65.51       55.06     71.93 o 
   9   4   3      103.70      152.65     53.48 o 
  10   4   3      247.76      168.35     68.20 o 
  11   4   3       29.62      -85.49    116.19 o 
  12   4   3        7.17      -62.71     81.15 o 
 -12   5   3       49.35      162.30    118.03 o 
 -11   5   3        8.84      111.89     70.28 o 
 -10   5   3      527.26      410.51     79.67 o 
  -9   5   3       51.29        7.63     49.14 o 
  -8   5   3       65.30       74.29     56.03 o 
  -7   5   3      375.03      393.48     59.31 o 
  -6   5   3      348.44      357.06     70.08 o 
  -5   5   3      386.61      505.33     77.46 o 
  -4   5   3     1123.37     1262.14    118.03 o 
  -3   5   3      109.10       92.42     23.98 o 
  -2   5   3      333.29      303.25     26.27 o 
  -1   5   3      220.56      254.18     35.57 o 
   0   5   3      492.34      503.23     47.44 o 
   1   5   3      346.55      333.98     26.34 o 
   2   5   3      155.72      181.93     26.62 o 
   3   5   3      586.13      534.08     49.10 o 
   4   5   3      119.64      166.84     79.30 o 
   5   5   3       21.12       26.25     19.43 o 
   6   5   3      412.34      390.98     31.79 o 
   7   5   3      682.77      732.66     46.19 o 
   8   5   3       79.92      114.34     62.71 o 
   9   5   3       98.73      120.37     52.29 o 
  10   5   3      261.41      334.91     72.32 o 
  11   5   3      108.44      111.78     71.49 o 
 -11   6   3       27.39       95.90    103.28 o 
 -10   6   3       36.91      117.97     73.50 o 
  -9   6   3      147.49      148.88     70.84 o 
  -8   6   3       69.52       20.90     59.02 o 
  -7   6   3      125.40      146.62     57.20 o 
  -6   6   3       98.27      110.66     48.45 o 
  -5   6   3      142.08      122.20     40.36 o 
  -4   6   3      283.85      324.98     57.20 o 
  -3   6   3      162.47      130.65     40.36 o 
  -2   6   3     1725.51     1704.86     57.81 o 
  -1   6   3     1054.33      940.19     80.76 o 
   0   6   3      160.42      151.46     57.44 o 
   1   6   3      715.60      693.69     39.37 o 
   2   6   3      450.30      448.50     32.68 o 
   3   6   3      353.41      375.45     46.73 o 
   4   6   3        3.23        4.92     36.29 o 
   5   6   3      324.87      407.13     65.44 o 
   6   6   3      364.01      354.39     53.04 o 
   7   6   3       55.88       90.87     56.67 o 
   8   6   3       33.62        7.38     59.02 o 
   9   6   3      264.80      320.96     86.68 o 
  10   6   3       19.70       13.40    114.34 o 
  11   6   3       13.19      110.66     88.52 o 
  -9   7   3      264.74      315.20     78.47 o 
  -8   7   3       93.95       88.52    129.10 o 
  -7   7   3      135.79       65.11     56.03 o 
  -6   7   3      399.97      339.31    142.01 o 
  -5   7   3      397.57      414.09     61.14 o 
  -4   7   3      117.09       82.07     39.57 o 
  -3   7   3       67.62       97.84     51.64 o 
  -2   7   3      142.48      127.17     59.31 o 
  -1   7   3       39.95       33.93     38.86 o 
   0   7   3      412.35      448.24     63.86 o 
   1   7   3      167.17      224.58     48.74 o 
   2   7   3       54.85       26.74     55.33 o 
   3   7   3      545.26      667.65    101.43 o 
   4   7   3       56.74       73.77     49.35 o 
   5   7   3      216.75      255.92     57.20 o 
   6   7   3      356.98      451.14     71.49 o 
   7   7   3      328.51      287.19     95.90 o 
   8   7   3       24.24       52.93     70.27 o 
   9   7   3      118.74      110.31     69.84 o 
  -8   8   3      122.02        3.69    129.10 o 
  -7   8   3      136.76      108.12     76.98 o 
  -6   8   3       32.33       38.03     58.64 o 
  -5   8   3       56.64       39.29     60.73 o 
  -4   8   3      101.83      158.61     77.46 o 
  -3   8   3      123.32       87.12     94.06 o 
  -2   8   3       45.55       66.17     55.38 o 
  -1   8   3      146.51       87.12     54.03 o 
   0   8   3        4.96      -52.44     52.44 o 
   1   8   3       29.56       46.29     51.39 o 
   2   8   3        2.13       30.93     81.15 o 
   3   8   3      259.13      299.65     99.59 o 
   4   8   3      108.33       14.75    110.66 o 
   5   8   3      111.03       66.39     54.95 o 
   6   8   3       66.84      114.40     92.21 o 
   7   8   3      215.86      343.03    129.10 o 
  -5   9   3       16.79       46.74     71.41 o 
  -4   9   3       90.00       18.91     57.99 o 
  -3   9   3       15.44       -1.36     83.30 o 
  -2   9   3       43.30      -50.37     69.24 o 
  -1   9   3      171.01      147.48     76.40 o 
   0   9   3       22.00       48.62     70.84 o 
   1   9   3      212.79      184.71     67.33 o 
   2   9   3       34.69       32.68     91.25 o 
   3   9   3       85.59       92.88     77.99 o 
   4   9   3       28.66      -29.51     81.15 o 
   5   9   3       65.59      132.79     95.90 o 
 -14   0   4        1.18      -51.64    143.85 o 
 -13   0   4        7.79       22.13     95.90 o 
 -12   0   4        5.30       84.84     81.15 o 
 -11   0   4       60.83       18.44     92.21 o 
 -10   0   4      136.33      213.94     70.08 o 
  -9   0   4      659.87      612.30     99.59 o 
  -8   0   4      333.03      431.56     62.71 o 
  -7   0   4       35.17       11.07     25.82 o 
  -6   0   4       86.29       82.27     22.30 o 
  -5   0   4        8.34       30.64     16.80 o 
  -4   0   4      196.21      213.53     18.98 o 
  -3   0   4       15.47       27.97     11.07 o 
  -2   0   4     1636.22     1697.53     41.73 o 
  -1   0   4     6261.64     5748.05    116.04 o 
   0   0   4     3764.61     3714.35     92.21 o 
   1   0   4     2605.72     2690.50     96.40 o 
   2   0   4     4096.10     3929.87    129.71 o 
   3   0   4     1829.56     1754.47     63.81 o 
   4   0   4       30.02       36.89     18.26 o 
   5   0   4       34.07       18.83     23.86 o 
   6   0   4        0.23        3.35     25.62 o 
   7   0   4       28.04       25.82     51.64 o 
   8   0   4      304.57      287.71     51.64 o 
   9   0   4     1028.24     1021.72    110.66 o 
  10   0   4        2.17       40.57     81.15 o 
  11   0   4        0.24      -70.08     70.08 o 
  12   0   4       34.52      -25.82     73.77 o 
  13   0   4       34.49      -51.64     88.52 o 
 -14   1   4       35.37        8.75     99.59 o 
 -13   1   4      133.11      116.19     67.81 o 
 -12   1   4        6.11      -43.06     51.97 o 
 -11   1   4       24.85       31.70     46.94 o 
 -10   1   4      319.26      383.97     67.66 o 
  -9   1   4       68.20       89.66     50.81 o 
  -8   1   4      200.13      204.49     33.43 o 
  -7   1   4      164.98      141.22     24.55 o 
  -6   1   4     1352.60     1332.62     55.85 o 
  -5   1   4      142.49      140.92     14.91 o 
  -4   1   4      645.24      627.60     20.16 o 
  -3   1   4      986.54      989.16     24.55 o 
  -2   1   4     3746.51     3579.97     55.73 o 
  -1   1   4     1708.67     1633.80     29.78 o 
   0   1   4      322.31      315.00     15.64 o 
   1   1   4       68.11       72.23      6.94 o 
   2   1   4     1056.11     1118.63     35.79 o 
   3   1   4     2619.73     2450.67     59.63 o 
   4   1   4       48.02       36.42     13.42 o 
   5   1   4      287.84      273.09     24.53 o 
   6   1   4      331.92      334.74     31.06 o 
   7   1   4      210.88      177.05     62.71 o 
   8   1   4      142.91       99.24     39.57 o 
   9   1   4      211.42      238.27     46.95 o 
  10   1   4      100.61      120.98     49.10 o 
  11   1   4        5.81      109.02     90.37 o 
  12   1   4       31.92       43.23     70.08 o 
  13   1   4       17.03       64.55     67.81 o 
 -13   2   4       52.53       29.21    142.01 o 
 -12   2   4       43.72      125.41     99.59 o 
 -11   2   4       67.59      108.07     51.39 o 
 -10   2   4       35.60       38.73     41.73 o 
  -9   2   4      409.77      345.33     59.28 o 
  -8   2   4       40.50       56.13     27.92 o 
  -7   2   4        1.50        6.21     22.30 o 
  -6   2   4     1870.14     1845.87     57.00 o 
  -5   2   4     1642.52     1515.41     50.58 o 
  -4   2   4      221.88      200.63     15.97 o 
  -3   2   4      171.06      175.12     10.12 o 
  -2   2   4     1621.31     1555.12     33.26 o 
  -1   2   4     1428.37     1402.65     38.33 o 
   0   2   4     5031.15     5007.31    104.79 o 
   1   2   4      721.16      712.02     20.91 o 
   2   2   4     2244.67     2237.53     48.77 o 
   3   2   4       75.28       73.48     11.88 o 
   4   2   4      566.95      544.91     27.83 o 
   5   2   4     2172.08     2112.22     77.07 o 
   6   2   4     1105.42     1009.59     90.37 o 
   7   2   4        2.36      -13.25     47.95 o 
   8   2   4       57.33       56.80     31.90 o 
   9   2   4      450.17      403.08     62.71 o 
  10   2   4      128.14      111.50     45.59 o 
  11   2   4       30.87      -84.84    121.72 o 
  12   2   4       11.34      -14.03     53.42 o 
  13   2   4       72.25      116.50     82.36 o 
 -13   3   4       34.73     -110.66    118.03 o 
 -12   3   4       77.92      153.01     77.75 o 
 -11   3   4       27.81      114.34    108.81 o 
 -10   3   4       19.47        9.11     41.49 o 
  -9   3   4      225.42      274.88     54.03 o 
  -8   3   4      249.41      277.14     32.64 o 
  -7   3   4      287.60      298.03     36.89 o 
  -6   3   4      361.81      351.07     44.26 o 
  -5   3   4       85.56       88.48     14.40 o 
  -4   3   4      510.11      494.90     21.36 o 
  -3   3   4      459.88      439.48     27.69 o 
  -2   3   4      138.55      138.69     10.52 o 
  -1   3   4      937.81      947.20     28.51 o 
   0   3   4      664.11      668.64     21.50 o 
   1   3   4      242.82      225.54     15.97 o 
   2   3   4     1727.24     1678.72     49.51 o 
   3   3   4      183.81      190.71     17.95 o 
   4   3   4      138.16      116.06     15.62 o 
   5   3   4      177.65      179.74     27.14 o 
   6   3   4      346.45      346.16     45.14 o 
   7   3   4      475.38      513.71     53.04 o 
   8   3   4      567.36      608.02     71.93 o 
   9   3   4       56.88       71.14     44.26 o 
  10   3   4       50.58      -11.07     44.11 o 
  11   3   4       18.10       81.58     54.95 o 
  12   3   4      131.38      138.82     92.21 o 
  13   3   4       24.69      -59.02     84.84 o 
 -12   4   4        9.37       -7.38    129.10 o 
 -11   4   4       27.39       32.54     58.64 o 
 -10   4   4      475.98      558.97     78.25 o 
  -9   4   4        0.74       31.62     53.11 o 
  -8   4   4      333.79      330.21     49.62 o 
  -7   4   4      397.33      359.88     32.64 o 
  -6   4   4      517.72      537.12     51.85 o 
  -5   4   4      260.72      234.61     35.55 o 
  -4   4   4       41.83       36.76     21.71 o 
  -3   4   4      719.73      681.85     24.48 o 
  -2   4   4       92.67       92.60     13.67 o 
  -1   4   4      212.77      228.69     23.04 o 
   0   4   4      995.95     1044.99     52.43 o 
   1   4   4      957.61      954.12     28.77 o 
   2   4   4       42.50       31.04     14.99 o 
   3   4   4      600.45      591.66     29.01 o 
   4   4   4      606.02      587.05     51.16 o 
   5   4   4      183.75      182.44     29.51 o 
   6   4   4      308.23      261.12     38.73 o 
   7   4   4      191.18      193.35     32.64 o 
   8   4   4      184.14      189.19     53.42 o 
   9   4   4       84.41      129.10     57.99 o 
  10   4   4      138.75      144.26     69.13 o 
  11   4   4       30.99       80.51     92.21 o 
 -12   5   4       18.52       12.54     73.66 o 
 -11   5   4        1.86       34.84     69.13 o 
 -10   5   4       65.73       -5.90     61.38 o 
  -9   5   4       28.08      -18.25     48.74 o 
  -8   5   4      282.67      377.92     56.03 o 
  -7   5   4      236.83      301.25     57.31 o 
  -6   5   4      336.84      346.67     47.78 o 
  -5   5   4      806.60      677.96     59.31 o 
  -4   5   4      272.74      288.15     45.59 o 
  -3   5   4       80.29       78.37     11.96 o 
  -2   5   4      539.19      522.66     24.08 o 
  -1   5   4      318.88      298.82     53.02 o 
   0   5   4     1066.34     1089.11     42.89 o 
   1   5   4       13.56       -0.91     25.00 o 
   2   5   4      249.33      254.53     21.43 o 
   3   5   4      740.24      709.56     45.02 o 
   4   5   4      811.50      782.40     42.42 o 
   5   5   4       45.12       57.28     19.43 o 
   6   5   4      466.49      463.13     35.11 o 
   7   5   4       59.37       31.52     25.62 o 
   8   5   4       77.88       94.06     90.37 o 
   9   5   4       40.63       66.96     49.62 o 
  10   5   4       22.61       32.62     75.10 o 
 -11   6   4       48.69      -95.90     95.90 o 
 -10   6   4       90.27      176.70     94.53 o 
  -9   6   4      137.80      229.46    147.54 o 
  -8   6   4       63.92       57.13     56.03 o 
  -7   6   4       76.07       96.37     56.41 o 
  -6   6   4      392.20      346.72     58.64 o 
  -5   6   4      154.44      174.04     41.57 o 
  -4   6   4      629.46      592.78     62.71 o 
  -3   6   4     2335.41     2445.82    128.93 o 
  -2   6   4      146.05      127.52     38.63 o 
  -1   6   4     1525.62     1571.75     69.65 o 
   0   6   4      822.54      761.09     60.56 o 
   1   6   4      973.54      996.92     54.14 o 
   2   6   4     1034.45      980.64     86.68 o 
   3   6   4      523.79      527.88     55.80 o 
   4   6   4       45.00      101.98     38.86 o 
   5   6   4      272.76      169.30     66.39 o 
   6   6   4      330.75      295.08     54.95 o 
   7   6   4       61.74       38.19     65.56 o 
   8   6   4       26.84       24.25     50.43 o 
   9   6   4       69.56      175.27    136.48 o 
  10   6   4      137.86       97.75     66.42 o 
  -9   7   4      154.71       85.76     60.03 o 
  -8   7   4       11.74       -3.69     86.68 o 
  -7   7   4       65.26       -4.11     79.26 o 
  -6   7   4       15.58      -24.13     48.20 o 
  -5   7   4      175.95      145.70     66.39 o 
  -4   7   4      228.90      228.45     71.93 o 
  -3   7   4       75.47       98.21     40.76 o 
  -2   7   4       64.78       96.28     57.17 o 
  -1   7   4      421.21      433.65     68.24 o 
   0   7   4        7.05      -48.20     48.20 o 
   1   7   4      688.21      644.95     71.69 o 
   2   7   4      231.67      241.56     57.20 o 
   3   7   4      182.62       18.44    103.28 o 
   4   7   4      258.01      243.17     58.64 o 
   5   7   4      140.28      211.76     47.92 o 
   6   7   4        2.63       46.29     55.38 o 
   7   7   4      132.71       59.75     65.05 o 
   8   7   4       51.31       66.79     82.99 o 
   9   7   4      138.96      122.44     84.84 o 
  -7   8   4        6.04       -4.18    103.28 o 
  -6   8   4       12.43       95.90    125.41 o 
  -5   8   4       40.34      -13.37     61.95 o 
  -4   8   4       51.09       55.33     51.17 o 
  -3   8   4        5.74       16.10     55.80 o 
  -2   8   4       53.34       20.96     49.71 o 
  -1   8   4       45.89       71.00     51.39 o 
   0   8   4       18.80        0.63     52.44 o 
   1   8   4       20.29       -5.34     61.25 o 
   2   8   4       27.69       -7.38    143.85 o 
   3   8   4       17.97       36.13     57.20 o 
   4   8   4       14.82      -54.55     54.55 o 
   5   8   4       39.51       93.22     70.00 o 
   6   8   4       20.25        0.00     66.16 o 
   7   8   4        1.34      -22.13     84.84 o 
  -4   9   4        2.34        4.75     66.47 o 
  -3   9   4        3.28      165.26    127.25 o 
  -2   9   4       40.67      -50.84     59.31 o 
  -1   9   4       29.76       43.32     71.93 o 
   0   9   4       37.88       16.81     94.06 o 
   1   9   4        6.59      -13.47     84.84 o 
   2   9   4       15.98       -1.81     92.21 o 
   3   9   4       13.73      -33.20     86.68 o 
   4   9   4        0.60      -14.75    121.72 o 
 -13   0   5       41.28       40.57     99.59 o 
 -12   0   5       11.27     -110.66    110.66 o 
 -11   0   5      234.89      210.25     81.15 o 
 -10   0   5        0.19      -73.77     73.77 o 
  -9   0   5        0.59       22.13     47.95 o 
  -8   0   5        9.89       14.75     40.57 o 
  -7   0   5       18.15       29.51     25.82 o 
  -6   0   5     2893.89     2780.82     97.18 o 
  -5   0   5      705.78      625.67     34.56 o 
  -4   0   5        1.65       -3.40     15.64 o 
  -3   0   5      462.74      493.35     36.89 o 
  -2   0   5     1768.18     1819.36     45.59 o 
  -1   0   5       68.19       79.35     10.43 o 
   0   0   5       94.80       92.21     11.07 o 
   1   0   5       58.54       78.94     11.52 o 
   2   0   5     2095.62     2157.43     76.64 o 
   3   0   5       94.61       70.53     22.13 o 
   4   0   5       13.95       13.77     19.43 o 
   5   0   5       65.53       41.45     27.29 o 
   6   0   5     1850.39     1851.64    143.85 o 
   7   0   5        6.82      -33.20     36.89 o 
   8   0   5       49.97       59.02     59.02 o 
   9   0   5       43.50       18.44     51.64 o 
  10   0   5       46.90       44.26     59.02 o 
  11   0   5       57.31       84.84     95.90 o 
  12   0   5       51.42      151.23     84.84 o 
  13   0   5        0.60      -92.21     92.21 o 
 -13   1   5       37.53       68.01     62.43 o 
 -12   1   5       44.98       -1.84     83.46 o 
 -11   1   5       95.26       83.61     57.61 o 
 -10   1   5       15.58       21.89     40.36 o 
  -9   1   5      497.15      447.56     54.59 o 
  -8   1   5      175.77      167.80     88.52 o 
  -7   1   5      416.11      413.26     36.16 o 
  -6   1   5      707.84      679.87     29.98 o 
  -5   1   5       49.04       41.93     13.22 o 
  -4   1   5      463.21      448.26     19.55 o 
  -3   1   5      754.76      745.53     23.96 o 
  -2   1   5     5255.45     5049.92     85.72 o 
  -1   1   5      603.98      604.03     14.97 o 
   0   1   5       88.08       80.18      9.04 o 
   1   1   5      432.94      440.42     14.50 o 
   2   1   5     5749.65     5707.90    102.59 o 
   3   1   5       25.09       26.29     10.83 o 
   4   1   5     1876.72     1918.38     85.18 o 
   5   1   5      321.83      311.91     23.95 o 
   6   1   5      242.12      226.42     24.78 o 
   7   1   5       34.41       45.27     28.34 o 
   8   1   5      719.15      798.61     70.42 o 
   9   1   5      401.69      358.27     55.33 o 
  10   1   5       18.13       -7.78     44.11 o 
  11   1   5       93.75       98.93     50.81 o 
  12   1   5       21.15       59.62     70.00 o 
  13   1   5       15.91       41.14     67.21 o 
 -13   2   5       20.24       67.54     77.99 o 
 -12   2   5       45.33       94.32     70.82 o 
 -11   2   5       88.10      -11.99     77.46 o 
 -10   2   5      149.37      181.33     65.05 o 
  -9   2   5      173.43      176.66     49.35 o 
  -8   2   5      103.73      106.72     70.08 o 
  -7   2   5      564.03      539.82     64.55 o 
  -6   2   5      368.43      364.89     27.23 o 
  -5   2   5      224.50      215.44     18.77 o 
  -4   2   5      689.53      663.53     22.89 o 
  -3   2   5       19.41       18.55      8.23 o 
  -2   2   5     7363.00     7328.64    114.05 o 
  -1   2   5      885.61      916.05     25.72 o 
   0   2   5     2796.83     2823.10     66.62 o 
   1   2   5     3251.27     3332.71     68.24 o 
   2   2   5     1732.16     1824.16     42.98 o 
   3   2   5      677.88      661.92     33.49 o 
   4   2   5       14.69       12.18     14.58 o 
   5   2   5      154.28      130.81     23.94 o 
   6   2   5      889.29      909.54     59.99 o 
   7   2   5      368.56      325.59     45.14 o 
   8   2   5       11.42       -6.53     35.04 o 
   9   2   5      325.07      287.44     55.80 o 
  10   2   5      146.72      172.94     67.66 o 
  11   2   5      240.53      240.32     55.80 o 
  12   2   5       17.97       86.23     66.18 o 
  13   2   5      131.38      131.04     98.70 o 
 -13   3   5       14.14      -14.75    140.16 o 
 -12   3   5       29.37      -50.23     65.90 o 
 -11   3   5       91.29      112.19     58.62 o 
 -10   3   5       88.20      128.70     59.31 o 
  -9   3   5        4.16       10.01     44.26 o 
  -8   3   5      438.85      451.76     42.97 o 
  -7   3   5      306.33      280.41     27.73 o 
  -6   3   5       17.96       -1.74     19.43 o 
  -5   3   5      686.78      629.68     30.45 o 
  -4   3   5      117.09      127.60     13.67 o 
  -3   3   5      305.35      297.37     16.77 o 
  -2   3   5     3614.86     3732.75     68.48 o 
  -1   3   5     1248.91     1273.01     26.69 o 
   0   3   5     3771.09     4050.35     71.75 o 
   1   3   5     2047.03     2009.72     43.47 o 
   2   3   5      962.53      988.03     33.34 o 
   3   3   5      223.36      255.15     21.08 o 
   4   3   5      255.27      261.38     19.35 o 
   5   3   5      331.52      348.12     50.75 o 
   6   3   5       44.53        3.69     31.30 o 
   7   3   5      292.64      278.50     46.95 o 
   8   3   5      330.13      335.29     46.94 o 
   9   3   5       95.55       45.18     47.44 o 
  10   3   5      234.60      286.67     59.21 o 
  11   3   5       48.02       63.23     64.55 o 
  12   3   5        6.16       79.65     89.28 o 
 -12   4   5        4.29      132.01     73.48 o 
 -11   4   5       29.67      115.65     84.74 o 
 -10   4   5      117.54      120.87     50.41 o 
  -9   4   5        3.34       13.83     41.49 o 
  -8   4   5      313.33      332.00     61.25 o 
  -7   4   5       46.25       69.49     51.64 o 
  -6   4   5      104.81      132.90     40.20 o 
  -5   4   5        7.09       22.85     22.22 o 
  -4   4   5      161.91      175.40     23.62 o 
  -3   4   5      385.27      381.55     22.17 o 
  -2   4   5      169.54      180.12     17.53 o 
  -1   4   5      559.62      526.43     24.06 o 
   0   4   5      242.48      208.43     17.79 o 
   1   4   5       37.77       18.06     19.22 o 
   2   4   5      674.06      666.62     31.05 o 
   3   4   5       30.59       66.09     25.14 o 
   4   4   5       24.58       23.32     19.09 o 
   5   4   5      155.67      163.39     30.01 o 
   6   4   5      274.44      238.12     34.06 o 
   7   4   5       12.18       22.13     23.09 o 
   8   4   5      239.68      202.10     31.35 o 
   9   4   5       65.14       64.23     52.29 o 
  10   4   5        3.83      -43.11     58.62 o 
  11   4   5        9.63       10.87     68.70 o 
 -11   5   5       49.43       82.91     89.73 o 
 -10   5   5      182.79      140.29     74.43 o 
  -9   5   5       74.83      108.76     49.62 o 
  -8   5   5      223.25      311.77     60.86 o 
  -7   5   5       31.85       13.17     54.03 o 
  -6   5   5      171.87      139.93     40.76 o 
  -5   5   5      307.65      344.65     42.50 o 
  -4   5   5      132.35      132.51     35.14 o 
  -3   5   5      161.30      145.12     15.81 o 
  -2   5   5       65.84       89.18     15.52 o 
  -1   5   5     1254.24     1228.49     45.31 o 
   0   5   5      311.07      287.36     22.67 o 
   1   5   5      180.69      161.82     21.08 o 
   2   5   5        3.07        5.09     17.44 o 
   3   5   5      158.49      131.76     20.81 o 
   4   5   5      105.81      141.74     25.82 o 
   5   5   5      143.13      151.71     26.56 o 
   6   5   5      177.46      201.23     29.24 o 
   7   5   5       96.68       97.49     26.04 o 
   8   5   5        0.75       12.65     44.26 o 
   9   5   5       15.76      -54.55     54.55 o 
  10   5   5      412.77      339.95     89.73 o 
 -10   6   5       12.70       20.76     55.67 o 
  -9   6   5       42.30      -35.17     64.55 o 
  -8   6   5       31.39       63.13     55.67 o 
  -7   6   5      272.00      306.40    112.50 o 
  -6   6   5      308.84      245.61     48.74 o 
  -5   6   5      103.67       31.84     44.61 o 
  -4   6   5      260.38      249.43     51.97 o 
  -3   6   5       69.18       65.72     13.24 o 
  -2   6   5      154.98      166.67     22.35 o 
  -1   6   5      162.65      198.14     50.67 o 
   0   6   5       14.23      -19.95     24.99 o 
   1   6   5       62.10       68.73     32.01 o 
   2   6   5      174.52      197.33     49.71 o 
   3   6   5      260.11      272.05     49.71 o 
   4   6   5       35.48       73.68     51.85 o 
   5   6   5      193.03      206.21     30.27 o 
   6   6   5      227.81      196.69     55.67 o 
   7   6   5       56.38       80.33     69.13 o 
   8   6   5       13.48        1.10     45.71 o 
   9   6   5       90.09       78.64     60.26 o 
  10   6   5       26.86      -20.75     85.95 o 
  -9   7   5        2.82       -3.02     70.84 o 
  -8   7   5       27.74      -36.60     66.47 o 
  -7   7   5       76.34       10.55     59.02 o 
  -6   7   5        8.96       42.95    210.25 o 
  -5   7   5      110.39       68.24    101.43 o 
  -4   7   5        8.69        5.62     79.30 o 
  -3   7   5      195.40      255.36    106.97 o 
  -2   7   5      213.93      223.82     53.60 o 
  -1   7   5       12.73       48.18     40.76 o 
   0   7   5      121.63      237.16     57.99 o 
   1   7   5       42.32      108.81     49.56 o 
   2   7   5       69.33       38.40     50.81 o 
   3   7   5      130.50      163.94     64.55 o 
   4   7   5       73.46       92.95     42.97 o 
   5   7   5        7.00      120.57     62.43 o 
   6   7   5      194.42      213.94    129.10 o 
   7   7   5       16.64       50.99     73.77 o 
   8   7   5       68.89       83.53     64.65 o 
   9   7   5       16.19       95.90     92.21 o 
  -7   8   5       14.89      -92.21     92.21 o 
  -6   8   5        8.67      -33.61     69.84 o 
  -5   8   5        0.73        7.09     62.56 o 
  -4   8   5       20.30      115.55     76.98 o 
  -3   8   5      116.80       76.23     76.18 o 
  -2   8   5      144.60      163.35     79.67 o 
  -1   8   5        1.41      -53.40     53.40 o 
   0   8   5       20.54       56.38     53.11 o 
   1   8   5       40.94       34.00     59.82 o 
   2   8   5       24.59      112.81     75.04 o 
   3   8   5      121.60      108.77     56.58 o 
   4   8   5      151.47      259.85     85.03 o 
   5   8   5      112.59       87.79     61.38 o 
   6   8   5       67.06       43.75    103.28 o 
   7   8   5       27.67      151.23     99.59 o 
  -4   9   5       67.92       40.57    143.85 o 
  -3   9   5       18.32      -66.89     66.89 o 
  -2   9   5      110.93      194.92     66.39 o 
  -1   9   5       52.81       61.78     60.03 o 
   0   9   5       15.37       17.76    118.03 o 
   1   9   5       86.37      100.97    158.61 o 
   2   9   5        3.38      106.97     65.98 o 
   3   9   5       51.83        5.06     76.64 o 
   4   9   5       29.98       95.90     73.77 o 
 -13   0   6       35.26      -73.77     81.15 o 
 -12   0   6        0.01      -11.07     84.84 o 
 -11   0   6        8.00       18.44     62.71 o 
 -10   0   6      156.19      261.89     70.08 o 
  -9   0   6        9.32       36.89     51.64 o 
  -8   0   6      398.28      387.30     62.71 o 
  -7   0   6      464.27      379.92     66.39 o 
  -6   0   6     1918.17     1858.75     94.06 o 
  -5   0   6        0.32       10.50     16.80 o 
  -4   0   6      336.61      325.76     31.35 o 
  -3   0   6       81.96       59.02     12.28 o 
  -2   0   6       24.81       22.13     11.52 o 
  -1   0   6     1075.82     1035.44     30.97 o 
   0   0   6       17.00       36.89     11.07 o 
   1   0   6      150.24      150.48     16.60 o 
   2   0   6      589.66      636.50     49.80 o 
   3   0   6       68.62       65.54     15.65 o 
   4   0   6     1148.81     1163.66     56.03 o 
   5   0   6     2053.44     2105.01    114.34 o 
   6   0   6      171.01      147.54     40.57 o 
   7   0   6       68.42       51.64     36.89 o 
   8   0   6       31.15        3.69     40.57 o 
   9   0   6        3.29      -47.95     47.95 o 
  10   0   6       89.48       95.90     62.71 o 
  11   0   6        0.27       44.26     73.77 o 
  12   0   6        0.63       11.07    114.34 o 
  13   0   6       20.10        0.00     92.21 o 
 -13   1   6        6.10      -32.62     70.90 o 
 -12   1   6       22.72       32.26     70.00 o 
 -11   1   6       18.96       27.45     55.33 o 
 -10   1   6       52.90       42.42     54.77 o 
  -9   1   6      153.61      203.82     51.97 o 
  -8   1   6       35.86       76.23     77.46 o 
  -7   1   6      212.16      185.99     32.52 o 
  -6   1   6      136.81      126.20     23.62 o 
  -5   1   6      100.39      108.52     13.97 o 
  -4   1   6      259.39      265.77     17.57 o 
  -3   1   6      562.82      572.54     17.33 o 
  -2   1   6      791.40      743.69     17.70 o 
  -1   1   6      557.03      542.13     12.49 o 
   0   1   6      723.93      808.94     27.58 o 
   1   1   6      613.93      603.90     18.49 o 
   2   1   6     1581.98     1637.48     40.89 o 
   3   1   6       95.58      102.85     13.41 o 
   4   1   6       54.06       67.62     31.01 o 
   5   1   6      131.26      111.06     18.49 o 
   6   1   6      288.68      277.15     41.49 o 
   7   1   6      317.39      343.51     44.11 o 
   8   1   6        4.01       15.79     32.52 o 
   9   1   6       17.53      102.66     45.02 o 
  10   1   6       67.48       59.33     45.59 o 
  11   1   6       24.78       25.82     49.56 o 
  12   1   6       34.53       22.39     68.13 o 
  13   1   6      165.25      203.84     74.02 o 
 -13   2   6       49.91      100.66     79.72 o 
 -12   2   6       11.88       19.50     70.82 o 
 -11   2   6       19.93       -6.04     51.24 o 
 -10   2   6       26.66       53.48     41.73 o 
  -9   2   6       67.03       69.36     46.73 o 
  -8   2   6      117.71      110.66     35.41 o 
  -7   2   6      151.28      159.81     51.64 o 
  -6   2   6      283.51      257.52     24.77 o 
  -5   2   6     1707.62     1631.75     66.41 o 
  -4   2   6       70.62       72.28     10.21 o 
  -3   2   6       80.69       92.62     15.56 o 
  -2   2   6      495.53      515.40     15.71 o 
  -1   2   6      101.11      112.47     13.83 o 
   0   2   6     2805.84     2966.56     75.18 o 
   1   2   6      211.77      205.61      9.77 o 
   2   2   6      570.14      578.93     35.14 o 
   3   2   6      249.58      260.63     16.41 o 
   4   2   6      492.31      484.28     35.67 o 
   5   2   6      226.45      200.98     23.72 o 
   6   2   6      750.41      741.40     54.59 o 
   7   2   6       30.94       44.26     36.51 o 
   8   2   6      289.09      345.04     49.62 o 
   9   2   6      157.77       57.17     42.42 o 
  10   2   6       27.94       18.82     49.62 o 
  11   2   6       73.26       33.84     51.97 o 
  12   2   6       79.00      186.05     87.65 o 
  13   2   6       28.16       13.36     69.08 o 
 -12   3   6        1.64        0.40     84.50 o 
 -11   3   6       52.14       52.87     60.03 o 
 -10   3   6       77.00       70.08     44.26 o 
  -9   3   6      103.54       98.25     42.50 o 
  -8   3   6       47.59       34.39     45.71 o 
  -7   3   6      768.77      708.19     45.02 o 
  -6   3   6      416.01      423.29     54.56 o 
  -5   3   6      101.46      105.68     19.26 o 
  -4   3   6      667.79      686.37     28.15 o 
  -3   3   6       78.22       74.12     11.75 o 
  -2   3   6      449.74      430.08     17.57 o 
  -1   3   6      329.04      328.20     14.93 o 
   0   3   6      259.41      267.43     19.56 o 
   1   3   6      132.40      137.37     12.81 o 
   2   3   6      296.19      284.53     17.67 o 
   3   3   6      484.26      453.03     27.67 o 
   4   3   6      658.69      675.32     41.81 o 
   5   3   6       15.37        0.41     16.44 o 
   6   3   6      685.60      603.73     53.04 o 
   7   3   6      581.92      618.37     73.77 o 
   8   3   6       35.87       12.70     35.14 o 
   9   3   6       13.31       -6.02     44.61 o 
  10   3   6       36.47      -33.03     52.48 o 
  11   3   6       17.16      -49.28     57.87 o 
  12   3   6        0.77        7.61     62.43 o 
 -12   4   6       31.10      -51.64    118.03 o 
 -11   4   6       48.02       83.26     61.97 o 
 -10   4   6       31.09       27.47     57.99 o 
  -9   4   6        1.65      -13.02     43.43 o 
  -8   4   6      166.74      149.61     53.04 o 
  -7   4   6      103.80      103.89     55.33 o 
  -6   4   6       72.40       73.26     37.75 o 
  -5   4   6      229.16      240.58     30.23 o 
  -4   4   6      157.03      150.28     25.44 o 
  -3   4   6      236.63      248.98     20.80 o 
  -2   4   6      494.25      483.19     23.72 o 
  -1   4   6       33.64       37.03     17.57 o 
   0   4   6      166.97      146.66     21.07 o 
   1   4   6      340.19      337.29     20.04 o 
   2   4   6      229.10      244.01     21.00 o 
   3   4   6       35.56       20.12     16.23 o 
   4   4   6       28.02       28.02     17.53 o 
   5   4   6      100.92      108.90     26.08 o 
   6   4   6      416.94      471.96     41.57 o 
   7   4   6       91.00       99.45     26.56 o 
   8   4   6       41.13        3.85     29.24 o 
   9   4   6       66.83      105.33     34.43 o 
  10   4   6       58.49       88.52     59.99 o 
  11   4   6       23.98       52.27     60.26 o 
 -11   5   6        2.69      118.57     76.41 o 
 -10   5   6       18.48        0.09     55.67 o 
  -9   5   6      115.70       83.87     58.47 o 
  -8   5   6       29.17       53.87     55.67 o 
  -7   5   6       39.50       78.28     56.58 o 
  -6   5   6      565.46      520.42     57.61 o 
  -5   5   6      190.37      172.30     42.98 o 
  -4   5   6      187.10      173.13     19.14 o 
  -3   5   6      171.30      158.03     21.04 o 
  -2   5   6      186.99      187.88     31.35 o 
  -1   5   6       66.01       35.00     21.83 o 
   0   5   6       74.28       38.66     25.66 o 
   1   5   6       11.38       17.32     15.71 o 
   2   5   6      516.19      461.78     31.13 o 
   3   5   6       23.54       22.91     25.03 o 
   4   5   6      106.25      163.03     28.47 o 
   5   5   6      401.95      372.45     39.57 o 
   6   5   6      104.88      155.00     31.90 o 
   7   5   6       69.10       91.45     30.27 o 
   8   5   6       38.65       13.76     38.73 o 
   9   5   6      110.98       73.77     66.39 o 
  10   5   6       31.02      -33.62     86.60 o 
 -10   6   6       67.86      116.19     73.03 o 
  -9   6   6       31.19       56.56     69.84 o 
  -8   6   6       17.12       59.25     62.43 o 
  -7   6   6       70.89      105.68     71.93 o 
  -6   6   6       19.24       12.69     43.43 o 
  -5   6   6      103.90      125.96     45.47 o 
  -4   6   6      130.31      173.41     45.06 o 
  -3   6   6       42.07       31.32     16.07 o 
  -2   6   6       11.77       11.07     20.87 o 
  -1   6   6       51.43       30.36     21.61 o 
   0   6   6       46.21       46.72     26.39 o 
   1   6   6       43.14       25.72     22.88 o 
   2   6   6       54.02       36.76     37.75 o 
   3   6   6       71.02       92.41     44.61 o 
   4   6   6       30.37       44.26     28.69 o 
   5   6   6       25.61        0.55     22.73 o 
   6   6   6       63.53       36.03     50.81 o 
   7   6   6        0.44       17.29     50.37 o 
   8   6   6       48.95        8.91     70.08 o 
   9   6   6       15.18       -8.21     69.08 o 
  10   6   6       39.93      -70.84     70.84 o 
  -9   7   6       50.47      -59.78    140.16 o 
  -8   7   6      132.72       82.38     65.98 o 
  -7   7   6       93.27      165.98     95.90 o 
  -6   7   6       42.05       50.44     55.38 o 
  -5   7   6      211.08      185.31     64.58 o 
  -4   7   6       27.99       66.39     54.59 o 
  -3   7   6       87.23      110.66     57.38 o 
  -2   7   6       49.39       35.27     97.75 o 
  -1   7   6      131.87      153.83     43.76 o 
   0   7   6       85.63       77.92     37.95 o 
   1   7   6      229.93      216.30     46.50 o 
   2   7   6       44.43      -30.51     48.20 o 
   3   7   6      170.93      112.36     46.92 o 
   4   7   6      155.52      151.15     50.10 o 
   5   7   6       12.96       58.49     48.37 o 
   6   7   6       75.37       24.28     75.61 o 
   7   7   6       32.08       71.56     55.24 o 
   8   7   6       93.35       44.48     90.37 o 
  -6   8   6       59.98       14.75     99.59 o 
  -5   8   6       17.34      -28.47     49.62 o 
  -4   8   6      196.73      157.67     62.71 o 
  -3   8   6       22.21       38.56     56.67 o 
  -2   8   6       73.96       63.76     50.26 o 
  -1   8   6       13.44       44.65     60.26 o 
   0   8   6       11.51       48.21     55.67 o 
   1   8   6       45.78       24.62     53.10 o 
   2   8   6       30.27       70.99     63.86 o 
   3   8   6      126.14      199.71     72.47 o 
   4   8   6        9.66        3.56     60.00 o 
   5   8   6       33.00      137.36     69.84 o 
  -3   9   6       64.49      143.85    158.61 o 
  -2   9   6       38.71       44.26    154.92 o 
  -1   9   6       58.69      165.98    147.54 o 
   0   9   6      360.39      354.10    154.92 o 
   1   9   6       64.47       25.82    151.23 o 
   2   9   6       33.23      -73.77     95.90 o 
   3   9   6        6.25       -7.38     99.59 o 
 -13   0   7        2.85      -88.52    129.10 o 
 -12   0   7        6.88       36.89     92.21 o 
 -11   0   7       38.07      -55.33     66.39 o 
 -10   0   7       20.18       40.57     55.33 o 
  -9   0   7      183.44      165.98     59.02 o 
  -8   0   7      258.69      343.03     59.02 o 
  -7   0   7      306.64      409.43     59.02 o 
  -6   0   7       56.37       65.47     25.69 o 
  -5   0   7      397.82      365.71     30.97 o 
  -4   0   7      238.52      225.25     19.43 o 
  -3   0   7      346.66      336.60     20.38 o 
  -2   0   7     1318.69     1333.29     47.95 o 
  -1   0   7       20.97       40.67     10.17 o 
   0   0   7       60.67       66.39     11.07 o 
   1   0   7      138.26      175.18     38.73 o 
   2   0   7     1307.20     1293.11    145.70 o 
   3   0   7       50.70       62.65     36.89 o 
   4   0   7      447.49      394.87     86.68 o 
   5   0   7      443.71      389.97     84.84 o 
   6   0   7      340.12      339.35     55.33 o 
   7   0   7       13.49       22.13     47.95 o 
   8   0   7      468.26      450.00     81.15 o 
   9   0   7       89.17      180.74     81.15 o 
  10   0   7       53.38       66.39     59.02 o 
  11   0   7      179.39      210.25     73.77 o 
  12   0   7       23.65      199.18    118.03 o 
 -13   1   7       17.23       41.99     67.21 o 
 -12   1   7        9.48       28.64     63.46 o 
 -11   1   7       11.80      -48.74     48.74 o 
 -10   1   7      118.26      106.25     53.04 o 
  -9   1   7       35.05       71.14     46.11 o 
  -8   1   7      840.55      934.87     69.13 o 
  -7   1   7      452.35      463.85     60.86 o 
  -6   1   7      183.78      172.47     26.20 o 
  -5   1   7      170.83      149.68     17.47 o 
  -4   1   7      155.85      149.93     12.95 o 
  -3   1   7     1133.98     1096.16     26.81 o 
  -2   1   7      536.35      553.97     26.09 o 
  -1   1   7      299.02      304.16     23.00 o 
   0   1   7      217.82      217.11     22.48 o 
   1   1   7      375.06      386.45     16.23 o 
   2   1   7     1792.57     1679.12     42.07 o 
   3   1   7      486.05      470.90     26.09 o 
   4   1   7       84.85       99.70     16.72 o 
   5   1   7      154.74      109.53     23.21 o 
   6   1   7     1039.25     1101.29     75.10 o 
   7   1   7      227.56      240.82     36.24 o 
   8   1   7      591.73      662.47     56.03 o 
   9   1   7      115.12       65.10     99.59 o 
  10   1   7       20.46        1.84     41.73 o 
  11   1   7        6.11       50.44     51.97 o 
  12   1   7       26.33       24.22     59.82 o 
 -13   2   7       55.42      165.98    125.41 o 
 -12   2   7       25.22      -77.46     77.46 o 
 -11   2   7       68.10       66.29     60.86 o 
 -10   2   7      189.99      174.10     92.21 o 
  -9   2   7      225.62      253.44     52.29 o 
  -8   2   7       95.43       69.85     39.57 o 
  -7   2   7       28.94       27.93     26.56 o 
  -6   2   7      368.29      396.92     30.93 o 
  -5   2   7      380.88      361.02     25.98 o 
  -4   2   7      484.65      501.23     25.38 o 
  -3   2   7      505.35      506.48     22.89 o 
  -2   2   7      974.69     1003.07     27.62 o 
  -1   2   7      338.54      368.88     21.01 o 
   0   2   7      516.33      564.91     28.56 o 
   1   2   7       18.84       22.35      5.27 o 
   2   2   7      718.39      718.44     39.16 o 
   3   2   7      117.83      120.11     13.74 o 
   4   2   7      339.18      316.42     23.23 o 
   5   2   7      107.84      147.26     28.76 o 
   6   2   7       81.42       55.33     31.30 o 
   7   2   7      216.30      245.32     88.52 o 
   8   2   7       81.22       42.42     44.34 o 
   9   2   7      202.50      215.30     48.74 o 
  10   2   7      406.85      510.92     65.20 o 
  11   2   7        5.73       -3.11     49.35 o 
  12   2   7        2.93       26.26     85.03 o 
 -12   3   7       20.80       79.85     79.30 o 
 -11   3   7       58.40       30.98     58.29 o 
 -10   3   7       52.37      -13.22     47.92 o 
  -9   3   7        6.69      -16.23     60.86 o 
  -8   3   7      353.86      343.43     50.81 o 
  -7   3   7      346.25      271.88     53.48 o 
  -6   3   7      309.44      290.63     25.03 o 
  -5   3   7      269.67      220.56     26.68 o 
  -4   3   7      218.17      228.22     20.07 o 
  -3   3   7       74.94       89.34     13.23 o 
  -2   3   7      124.02      133.81     14.37 o 
  -1   3   7       22.23       23.41     10.12 o 
   0   3   7      757.72      744.87     20.80 o 
   1   3   7       68.78       73.34     11.40 o 
   2   3   7       16.47       28.06     12.42 o 
   3   3   7      110.42      117.09     17.19 o 
   4   3   7       53.31       40.28     18.37 o 
   5   3   7      274.61      265.86     24.28 o 
   6   3   7     1304.26     1365.02     68.13 o 
   7   3   7      590.98      605.48     64.65 o 
   8   3   7       59.67       71.03     39.86 o 
   9   3   7       17.55       74.86     43.43 o 
  10   3   7       72.42      108.40     59.21 o 
  11   3   7        7.29      -54.03     54.03 o 
  12   3   7       76.45       65.72     70.84 o 
 -12   4   7        0.88        3.69     99.59 o 
 -11   4   7       40.26       -2.41     59.82 o 
 -10   4   7      170.39      169.99     75.10 o 
  -9   4   7       45.45      121.33     47.73 o 
  -8   4   7      124.12       64.96     46.73 o 
  -7   4   7      519.93      451.82     60.73 o 
  -6   4   7      136.12       77.33     37.75 o 
  -5   4   7      341.75      333.93     33.71 o 
  -4   4   7      159.64      164.36     17.87 o 
  -3   4   7       75.72      114.46     24.37 o 
  -2   4   7     1321.36     1325.72     45.76 o 
  -1   4   7     1808.20     1764.55     83.47 o 
   0   4   7      767.90      735.99     28.53 o 
   1   4   7     1862.87     1897.19     53.62 o 
   2   4   7      850.74      822.97     35.33 o 
   3   4   7     1322.00     1252.69     59.65 o 
   4   4   7      712.42      767.85     84.18 o 
   5   4   7      781.85      799.82     44.48 o 
   6   4   7      308.98      333.41     35.14 o 
   7   4   7      109.50       68.63     53.48 o 
   8   4   7      242.77      158.74     36.24 o 
   9   4   7       49.24       23.43     34.05 o 
  10   4   7      142.62      106.51     37.95 o 
  11   4   7        8.08       96.05     64.58 o 
 -11   5   7       18.23       51.64     86.07 o 
 -10   5   7       24.55       14.84     55.67 o 
  -9   5   7       32.79       68.80     63.54 o 
  -8   5   7       67.43       64.65     49.35 o 
  -7   5   7      238.78      182.68     53.06 o 
  -6   5   7       46.93        3.69     44.34 o 
  -5   5   7      256.97      292.52    101.43 o 
  -4   5   7      216.96      195.84     21.81 o 
  -3   5   7       21.34       16.07     17.67 o 
  -2   5   7      981.67      935.51     61.40 o 
  -1   5   7      152.63      165.62     19.21 o 
   0   5   7      347.73      349.78     24.70 o 
   1   5   7     1189.96     1055.36     58.35 o 
   2   5   7       89.75       81.82     16.50 o 
   3   5   7      249.21      215.05     42.86 o 
   4   5   7      195.63      168.35     25.95 o 
   5   5   7      268.77      296.72     32.72 o 
   6   5   7      147.66      140.11     36.83 o 
   7   5   7      290.29      296.58     48.45 o 
   8   5   7      164.79      134.12     70.08 o 
   9   5   7      108.29      164.89     60.92 o 
  10   5   7       69.94       63.17     81.52 o 
  -9   6   7       28.82      -75.61     75.61 o 
  -8   6   7        0.78      -60.92     60.92 o 
  -7   6   7       85.34      130.94     59.99 o 
  -6   6   7      138.40      119.46     53.06 o 
  -5   6   7        4.96      -11.07     47.44 o 
  -4   6   7        4.55        5.73     53.48 o 
  -3   6   7       52.01       36.30     24.67 o 
  -2   6   7       63.61       60.80     23.50 o 
  -1   6   7      279.23      289.95     31.82 o 
   0   6   7      322.56      296.35     71.93 o 
   1   6   7      135.46      176.96     36.16 o 
   2   6   7      206.09      180.11     35.55 o 
   3   6   7       12.60        8.72     25.62 o 
   4   6   7       85.98       87.08     33.20 o 
   5   6   7       73.55      110.05     40.57 o 
   6   6   7        4.57      -23.75     53.42 o 
   7   6   7       39.49       17.12     73.77 o 
   8   6   7       11.43       64.01     62.43 o 
   9   6   7       54.22       42.15    103.28 o 
  -8   7   7       84.06      210.25    140.16 o 
  -7   7   7      108.95      195.49    132.79 o 
  -6   7   7       12.23      162.30    103.28 o 
  -5   7   7       46.53       87.90     82.99 o 
  -4   7   7        6.83       11.07     73.77 o 
  -3   7   7        8.16       83.15     54.10 o 
  -2   7   7       99.32       89.87     43.49 o 
  -1   7   7      191.95      227.21     50.43 o 
   0   7   7       44.70       69.36     43.49 o 
   1   7   7       21.59       26.02     46.73 o 
   2   7   7       94.08       50.89     59.21 o 
   3   7   7       21.94       14.96     41.28 o 
   4   7   7       22.92       81.15     62.71 o 
   5   7   7      101.92      118.91     46.34 o 
   6   7   7       88.64      130.07     74.27 o 
   7   7   7       58.24       47.95     95.90 o 
   8   7   7        9.19      -81.15     81.15 o 
  -6   8   7       24.61       25.82    147.54 o 
  -5   8   7       95.18      151.23     99.59 o 
  -4   8   7       58.49      -62.71    154.92 o 
  -3   8   7      301.51      383.61    143.85 o 
  -2   8   7       33.92     -106.97    129.10 o 
  -1   8   7        2.49      -47.95    118.03 o 
   0   8   7       62.07       59.02    125.41 o 
   1   8   7       34.35       77.46     99.59 o 
   2   8   7       80.72       99.59     88.52 o 
   3   8   7      176.95      169.67    143.85 o 
   4   8   7        9.84       59.02    106.97 o 
   5   8   7        0.66      -99.59     99.59 o 
  -1   9   7       21.97      106.97     92.21 o 
   0   9   7       76.85      177.05    106.97 o 
   1   9   7       22.68      -77.46     95.90 o 
 -13   0   8        0.75        0.00     84.84 o 
 -11   0   8       40.49       33.20     92.21 o 
 -10   0   8       10.45       59.02     84.84 o 
  -9   0   8       31.75       36.89     59.02 o 
  -8   0   8      134.92      169.67     55.33 o 
  -7   0   8      148.19      114.34     44.26 o 
  -6   0   8      410.77      461.07     62.71 o 
  -5   0   8     1013.42     1027.53     57.38 o 
  -4   0   8        4.40        6.76     15.01 o 
  -3   0   8      235.27      226.61     19.43 o 
  -2   0   8      380.86      393.60     25.82 o 
  -1   0   8     1565.41     1525.85    125.41 o 
   0   0   8     1018.85      973.77     36.89 o 
   1   0   8     1002.50     1014.35     36.89 o 
   2   0   8     2704.94     2652.34    134.63 o 
   3   0   8      174.46      190.74     55.33 o 
   4   0   8      258.56      253.53     49.80 o 
   5   0   8      638.13      632.79     46.73 o 
   6   0   8      348.38      376.23     47.95 o 
   7   0   8      274.23      254.51     66.39 o 
   8   0   8       74.87      121.72     55.33 o 
   9   0   8      183.01      210.25     92.21 o 
  10   0   8        8.79       81.15     59.02 o 
  11   0   8        7.63      -66.39     70.08 o 
  12   0   8       79.09      154.92    114.34 o 
 -12   1   8       73.59       67.97     70.82 o 
 -11   1   8      107.26       91.53     70.28 o 
 -10   1   8      109.82       58.47     60.92 o 
  -9   1   8      316.91      301.80     53.42 o 
  -8   1   8      218.50      246.20     46.94 o 
  -7   1   8       77.69       47.79     29.91 o 
  -6   1   8      106.30      110.82     23.86 o 
  -5   1   8        4.96       -9.23     16.09 o 
  -4   1   8      146.41      134.05     21.30 o 
  -3   1   8       33.99       35.20     10.30 o 
  -2   1   8      714.90      754.95     20.04 o 
  -1   1   8      209.95      236.68     33.18 o 
   0   1   8     1591.01     1799.23     84.84 o 
   1   1   8      642.27      680.66     25.82 o 
   2   1   8       30.02       30.61     10.75 o 
   3   1   8       68.45       99.05     14.24 o 
   4   1   8      325.93      302.75     26.17 o 
   5   1   8      204.87      181.04     28.04 o 
   6   1   8       15.47       30.04     36.24 o 
   7   1   8       11.05        6.85     27.29 o 
   8   1   8      416.44      443.28     94.06 o 
   9   1   8      301.84      308.93     57.31 o 
  10   1   8        2.97       15.18     45.14 o 
  11   1   8      150.05      169.67     57.38 o 
  12   1   8       29.06        1.92     59.82 o 
 -12   2   8        0.23      -61.97     61.97 o 
 -11   2   8       25.81       83.91     60.03 o 
 -10   2   8       56.64      122.42     48.20 o 
  -9   2   8      160.85      243.72     53.06 o 
  -8   2   8      187.83      227.36     55.67 o 
  -7   2   8      145.95      162.41     40.36 o 
  -6   2   8       30.87       21.00     22.67 o 
  -5   2   8      203.01      195.54     19.13 o 
  -4   2   8      342.71      368.29     19.12 o 
  -3   2   8       41.69       53.26      9.64 o 
  -2   2   8      310.72      290.59     21.08 o 
  -1   2   8      118.61      125.88     17.53 o 
   0   2   8      165.56      170.67     24.58 o 
   1   2   8      198.90      173.36     25.82 o 
   2   2   8      168.21      167.11     12.44 o 
   3   2   8      214.24      208.56     16.20 o 
   4   2   8      541.25      506.07     29.66 o 
   5   2   8      124.72      113.62     20.04 o 
   6   2   8       15.93       17.41     32.52 o 
   7   2   8      176.70      175.21     41.73 o 
   8   2   8        8.00        7.84     40.76 o 
   9   2   8       55.97       33.42     41.57 o 
  10   2   8      125.57      120.88    112.50 o 
  11   2   8        2.52      -18.53     57.17 o 
  12   2   8       45.80      100.56     84.74 o 
 -12   3   8      103.44       85.76     61.95 o 
 -11   3   8       55.11       28.05     56.03 o 
 -10   3   8       82.58       85.43     47.78 o 
  -9   3   8      101.65      107.79     57.61 o 
  -8   3   8      208.21      197.92     55.80 o 
  -7   3   8       74.30       81.15     31.90 o 
  -6   3   8       29.90       23.74     23.23 o 
  -5   3   8      298.13      286.39     22.54 o 
  -4   3   8      188.44      166.70     21.90 o 
  -3   3   8       99.04       92.83     13.49 o 
  -2   3   8       17.34       15.50     13.84 o 
  -1   3   8      239.82      272.94     27.29 o 
   0   3   8       39.54       46.70     18.93 o 
   1   3   8      345.80      357.79     13.87 o 
   2   3   8       29.04       27.93     16.12 o 
   3   3   8      217.88      191.93     20.04 o 
   4   3   8       63.68       53.82     20.51 o 
   5   3   8       68.52       88.01     23.59 o 
   6   3   8      782.10      779.07     57.17 o 
   7   3   8      109.09      135.99     34.06 o 
   8   3   8      523.40      570.53     64.58 o 
   9   3   8      100.28       71.00     46.73 o 
  10   3   8        5.07       87.99     54.98 o 
  11   3   8      121.86       38.52     61.59 o 
 -11   4   8      118.73       75.41     65.35 o 
 -10   4   8      106.33      213.03     73.48 o 
  -9   4   8       45.32       14.98     63.54 o 
  -8   4   8       66.85       79.89     47.92 o 
  -7   4   8       39.57       18.44     36.89 o 
  -6   4   8      414.11      431.53     54.59 o 
  -5   4   8      545.49      581.12     33.66 o 
  -4   4   8       96.28       98.92     18.97 o 
  -3   4   8       65.47       77.03     29.66 o 
  -2   4   8       71.38       81.16     13.91 o 
  -1   4   8      226.90      195.44     34.79 o 
   0   4   8      183.93      176.57     18.44 o 
   1   4   8       97.96      100.26     13.70 o 
   2   4   8      170.82      172.09     29.86 o 
   3   4   8      198.24      167.44     22.65 o 
   4   4   8      657.29      611.13     33.94 o 
   5   4   8      125.09      129.12     27.00 o 
   6   4   8      420.02      451.61     41.57 o 
   7   4   8      199.33      194.17     43.43 o 
   8   4   8       85.04      119.71     40.20 o 
   9   4   8       15.63      -20.70     39.86 o 
  10   4   8      173.25      167.21     52.79 o 
  11   4   8        4.17       16.36     71.69 o 
 -10   5   8      155.44      127.72     62.43 o 
  -9   5   8       46.33       99.59     77.46 o 
  -8   5   8        0.03       38.57     59.02 o 
  -7   5   8      193.75      230.74     68.13 o 
  -6   5   8       56.04       73.46     46.73 o 
  -5   5   8       11.23       42.42     38.09 o 
  -4   5   8      933.13     1021.73     54.00 o 
  -3   5   8      193.47      192.46     55.33 o 
  -2   5   8       69.20       45.83     18.43 o 
  -1   5   8      714.00      717.62     76.02 o 
   0   5   8      483.09      455.07     28.93 o 
   1   5   8      400.00      348.05     27.29 o 
   2   5   8       70.22       46.80     20.38 o 
   3   5   8      514.13      585.95     42.98 o 
   4   5   8      301.24      291.14     42.42 o 
   5   5   8       33.86       47.95     34.56 o 
   6   5   8      247.66      265.84     37.22 o 
   7   5   8      182.87      183.48     38.86 o 
   8   5   8       25.30      -22.01     35.55 o 
   9   5   8      173.75      168.44     77.73 o 
  10   5   8      139.53      193.68    101.43 o 
  -9   6   8      135.36       95.90     99.59 o 
  -8   6   8       51.73      206.56     88.52 o 
  -7   6   8        1.82      103.28     84.84 o 
  -6   6   8       65.87      122.95     49.49 o 
  -5   6   8       59.14       67.13     55.24 o 
  -4   6   8       88.94       15.31     43.20 o 
  -3   6   8      271.07      206.23     71.93 o 
  -2   6   8       51.81       40.87     24.06 o 
  -1   6   8       48.53       16.13     27.29 o 
   0   6   8      330.17      293.47     53.48 o 
   1   6   8       65.85       37.88     32.72 o 
   2   6   8      252.47      177.28     40.57 o 
   3   6   8      144.50      141.49     42.42 o 
   4   6   8       91.09       66.80     34.56 o 
   5   6   8        8.97      -10.43     37.22 o 
   6   6   8       26.63       23.29     60.86 o 
   7   6   8        8.45       22.59     50.37 o 
   8   6   8       74.96       40.57     88.52 o 
   9   6   8       97.05       77.46     99.59 o 
  -7   7   8       26.02      -11.07    129.10 o 
  -6   7   8      164.32      287.71    106.97 o 
  -5   7   8       96.85      -22.13    125.41 o 
  -4   7   8        4.10      154.92    114.34 o 
  -3   7   8      130.18      247.13    129.10 o 
  -2   7   8       61.97       47.95    110.66 o 
  -1   7   8      112.54      114.34    110.66 o 
   0   7   8       19.06       11.07     36.89 o 
   1   7   8       73.85      -22.13    110.66 o 
   2   7   8      142.46      199.18     95.90 o 
   3   7   8       76.48      228.69    118.03 o 
   4   7   8       25.75       47.95     77.46 o 
   5   7   8       21.21     -110.66    121.72 o 
   6   7   8      177.60      184.43    106.97 o 
   7   7   8       71.50       66.39     95.90 o 
  -5   8   8        2.76      129.10    143.85 o 
  -4   8   8       39.44      -11.07     88.52 o 
  -3   8   8      120.75      195.49    114.34 o 
  -2   8   8       25.91      -95.90     95.90 o 
  -1   8   8      253.38      202.87    103.28 o 
   0   8   8      178.43      136.48     99.59 o 
   1   8   8        3.55       66.39     99.59 o 
   2   8   8      113.30      398.36    143.85 o 
   3   8   8       39.09       92.21    103.28 o 
   4   8   8       68.57       81.15     92.21 o 
 -12   0   9       67.63       11.07    110.66 o 
 -11   0   9        9.66      -84.84     84.84 o 
 -10   0   9        2.67       77.46     88.52 o 
  -9   0   9        1.67      -51.64     51.64 o 
  -8   0   9       17.71       73.77     70.08 o 
  -7   0   9      202.19      261.89     47.95 o 
  -6   0   9       93.53       92.21     47.95 o 
  -5   0   9       46.47       29.94     21.15 o 
  -4   0   9       41.95       39.10     18.41 o 
  -3   0   9      962.57      997.88     42.50 o 
  -2   0   9      300.93      351.37     47.95 o 
  -1   0   9      512.89      520.08     25.82 o 
   0   0   9      259.84      269.26     18.44 o 
   1   0   9      350.24      376.23     25.82 o 
   2   0   9      188.56      171.79     20.38 o 
   3   0   9        2.36        7.84     33.20 o 
   4   0   9       33.13       34.92     19.43 o 
   5   0   9       33.51       11.48     23.04 o 
   6   0   9      181.87      217.62     51.64 o 
   7   0   9       41.54       59.02     40.57 o 
   8   0   9       53.90       14.75     44.26 o 
   9   0   9        0.47      -73.77     84.84 o 
  10   0   9      141.23      180.74     70.08 o 
  11   0   9       52.65        0.00     70.08 o 
  12   0   9        7.75      -47.95    106.97 o 
 -12   1   9       48.83       78.26     59.31 o 
 -11   1   9        8.83      115.52     63.81 o 
 -10   1   9       90.09      127.97     63.86 o 
  -9   1   9       70.97      147.24     46.94 o 
  -8   1   9      396.85      463.46     52.16 o 
  -7   1   9      344.76      369.22     44.26 o 
  -6   1   9       71.70       76.02     28.04 o 
  -5   1   9      291.93      307.79     23.96 o 
  -4   1   9      372.66      397.11     21.25 o 
  -3   1   9      237.05      243.07     14.68 o 
  -2   1   9      175.64      172.82     10.16 o 
  -1   1   9      283.83      289.03     20.09 o 
   0   1   9       86.38      100.49     18.41 o 
   1   1   9      344.30      341.37     12.81 o 
   2   1   9      140.58      152.81     13.35 o 
   3   1   9      133.72      110.99     17.15 o 
   4   1   9      713.89      679.78     40.46 o 
   5   1   9       87.61       84.79     32.16 o 
   6   1   9       74.33       85.98     42.42 o 
   7   1   9      254.95      233.38     73.77 o 
   8   1   9        5.54       18.44     36.51 o 
   9   1   9        7.72      -42.97     42.97 o 
  10   1   9       40.13       36.89     73.77 o 
  11   1   9       33.66      104.26     58.29 o 
  12   1   9       21.81       25.42     72.47 o 
 -12   2   9       81.41      165.73     69.24 o 
 -11   2   9        6.55       -6.39     58.29 o 
 -10   2   9        8.74       41.56     58.64 o 
  -9   2   9      111.29      134.29     41.49 o 
  -8   2   9       27.05       42.68     35.41 o 
  -7   2   9      115.53      143.08     42.50 o 
  -6   2   9       25.40       52.89     28.39 o 
  -5   2   9      106.51      114.76     19.09 o 
  -4   2   9       78.81       80.56     13.58 o 
  -3   2   9      104.12      110.01     10.67 o 
  -2   2   9      315.75      371.23     26.56 o 
  -1   2   9       95.59      142.13     20.29 o 
   0   2   9      185.44      168.80     33.20 o 
   1   2   9     1321.12     1399.39     48.77 o 
   2   2   9      198.85      189.94     13.48 o 
   3   2   9     1201.39     1151.42     48.83 o 
   4   2   9      249.11      221.94     21.94 o 
   5   2   9       10.62       21.53     25.88 o 
   6   2   9       89.67       84.84     27.29 o 
   7   2   9       15.84      -14.23     42.42 o 
   8   2   9       76.07       60.40     40.76 o 
   9   2   9        8.42      -21.79     41.49 o 
  10   2   9       49.20       17.64     59.31 o 
  11   2   9       41.84        5.04     52.29 o 
 -11   3   9       31.32      -23.73     92.21 o 
 -10   3   9       75.44       74.24     60.92 o 
  -9   3   9       49.91       26.63     39.57 o 
  -8   3   9       25.75       57.17     44.34 o 
  -7   3   9      114.18       69.16     45.02 o 
  -6   3   9        3.12      -19.67     31.79 o 
  -5   3   9       71.56       73.97     18.56 o 
  -4   3   9      363.84      362.97     23.83 o 
  -3   3   9      181.47      178.82     21.32 o 
  -2   3   9      468.36      432.45     36.83 o 
  -1   3   9      278.94      309.75     30.69 o 
   0   3   9      102.21      111.70     27.92 o 
   1   3   9      912.76      959.02     62.71 o 
   2   3   9       91.12       88.13     11.40 o 
   3   3   9      481.84      511.64     27.68 o 
   4   3   9      115.77      126.80     29.89 o 
   5   3   9       23.21        7.98     18.51 o 
   6   3   9      175.73      188.33     49.80 o 
   7   3   9      164.19      123.20     29.91 o 
   8   3   9       32.98      -17.64     39.57 o 
   9   3   9      104.82       54.10     70.08 o 
  10   3   9      256.69      177.12     61.18 o 
  11   3   9       15.24      173.36    140.16 o 
 -10   4   9       47.32      -10.07     47.78 o 
  -9   4   9       35.40       10.51     42.98 o 
  -8   4   9      205.65      180.61     44.11 o 
  -7   4   9       73.13       53.23     57.17 o 
  -6   4   9      301.37      286.89     43.43 o 
  -5   4   9      143.75      144.91     36.16 o 
  -4   4   9       71.46       79.63     22.71 o 
  -3   4   9        8.64       14.22     12.98 o 
  -2   4   9       40.18       32.84     10.52 o 
  -1   4   9      682.39      722.08     47.78 o 
   0   4   9      375.91      388.58     33.43 o 
   1   4   9      628.73      638.26     23.65 o 
   2   4   9      275.40      286.25     18.98 o 
   3   4   9      386.82      378.79     43.74 o 
   4   4   9      314.39      284.37     35.14 o 
   5   4   9      187.77      178.23     32.72 o 
   6   4   9        1.04       -1.84     26.08 o 
   7   4   9       43.91       81.64     47.95 o 
   8   4   9      284.89      292.35     40.76 o 
   9   4   9       43.69      -19.13     40.76 o 
  10   4   9      118.20      125.41     51.97 o 
 -10   5   9        4.92       59.02    110.66 o 
  -9   5   9      115.49      217.62    110.66 o 
  -8   5   9       43.75       18.44    106.97 o 
  -7   5   9      112.25      199.18     92.21 o 
  -6   5   9      127.80      162.30     95.90 o 
  -5   5   9       23.08       19.19     28.15 o 
  -4   5   9      392.47      361.04     31.58 o 
  -3   5   9     1371.11     1301.22     65.40 o 
  -2   5   9       45.02       53.60     40.46 o 
  -1   5   9     1113.31     1106.05     57.26 o 
   0   5   9     1530.53     1437.73     52.47 o 
   1   5   9        7.36        4.77     27.66 o 
   2   5   9      721.42      651.92     38.86 o 
   3   5   9      611.50      630.17     42.98 o 
   4   5   9       97.20       81.15     36.89 o 
   5   5   9       32.99       31.59     29.91 o 
   6   5   9      191.95      191.35     36.24 o 
   7   5   9       15.43        8.73     35.11 o 
   9   5   9       33.03       84.84    125.41 o 
  -9   6   9      136.95       29.51     92.21 o 
  -8   6   9      382.00      494.26    118.03 o 
  -7   6   9       85.27       44.26     81.15 o 
  -6   6   9       47.90       99.59    118.03 o 
  -5   6   9      118.03      165.98    121.72 o 
  -3   6   9      175.86      284.02    106.97 o 
  -2   6   9       95.48      139.81     42.42 o 
  -1   6   9       31.73       62.51    108.81 o 
   0   6   9       41.54       27.40     44.26 o 
   1   6   9       18.27      -81.15     92.21 o 
   2   6   9       16.05       14.75     36.89 o 
   3   6   9      471.66      453.69     59.02 o 
   4   6   9       21.69      -29.51     40.57 o 
   5   6   9      138.23       99.59     40.57 o 
   6   6   9       39.12      -40.57    125.41 o 
   7   6   9      296.94      324.59    110.66 o 
   8   6   9       49.65        0.00     95.90 o 
  -7   7   9      200.66      -29.51    140.16 o 
  -6   7   9      136.68       84.84     92.21 o 
  -4   7   9       36.30      118.03     84.84 o 
  -3   7   9       41.09      -11.07     84.84 o 
  -2   7   9        6.16       81.15     81.15 o 
  -1   7   9        0.11      -51.64    106.97 o 
   0   7   9      326.43      261.89     92.21 o 
   1   7   9      149.06      165.98     92.21 o 
   2   7   9      114.00      103.28    125.41 o 
   3   7   9       43.92      110.66     88.52 o 
   4   7   9       69.92      -18.44    121.72 o 
   5   7   9      329.93      431.56    106.97 o 
   6   7   9       37.80       -7.38     92.21 o 
  -4   8   9       17.21       18.44     92.21 o 
  -3   8   9       56.51      140.16    110.66 o 
  -2   8   9      228.13      284.02    143.85 o 
  -1   8   9      109.43       25.82    140.16 o 
   0   8   9      211.72      302.46     99.59 o 
   1   8   9       56.25      110.66     99.59 o 
   2   8   9      137.00       70.08     95.90 o 
   3   8   9       85.36      129.10    106.97 o 
 -11   0  10      191.67      136.48     77.46 o 
 -10   0  10      241.61      136.48     92.21 o 
  -9   0  10       38.53      125.41     59.02 o 
  -8   0  10       92.24       77.46     47.95 o 
  -7   0  10       67.09       40.57     55.33 o 
  -6   0  10      210.48      169.67     55.33 o 
  -5   0  10      280.11      287.66     27.92 o 
  -4   0  10      276.27      257.43     26.08 o 
  -3   0  10       25.18       16.29     15.01 o 
  -2   0  10      140.80      180.74     18.44 o 
  -1   0  10      150.06      147.54     18.44 o 
   0   0  10      378.57      383.61     22.13 o 
   1   0  10      176.99      173.36     18.44 o 
   2   0  10       46.10       25.82     22.13 o 
   3   0  10      135.26      124.63     40.57 o 
   4   0  10       27.03       18.44     24.67 o 
   5   0  10      161.28      143.85     47.95 o 
   6   0  10        0.65       77.46     51.64 o 
   7   0  10      144.58      162.30     51.64 o 
   8   0  10        1.35      -25.82     66.39 o 
   9   0  10       82.89      136.48     62.71 o 
  10   0  10      119.86      143.85     77.46 o 
  11   0  10       65.34       73.77    106.97 o 
 -11   1  10       25.10       57.05     59.28 o 
 -10   1  10       16.53       39.10     58.29 o 
  -9   1  10      266.84      278.23     79.30 o 
  -8   1  10      253.65      273.89     50.41 o 
  -7   1  10       47.40       34.84     31.79 o 
  -6   1  10      222.37      216.35     47.52 o 
  -5   1  10       46.12       46.94     17.06 o 
  -4   1  10      374.98      364.10     19.64 o 
  -3   1  10      340.74      328.71     17.42 o 
  -2   1  10       84.43       81.00     20.29 o 
  -1   1  10      173.76      199.04     23.40 o 
   0   1  10       90.33       98.90     17.02 o 
   1   1  10      107.11      101.89      9.90 o 
   2   1  10      224.20      227.55     38.73 o 
   3   1  10       41.03       46.09     14.06 o 
   4   1  10       80.95       73.45     17.37 o 
   5   1  10      168.11      166.32     21.82 o 
   6   1  10      134.50      139.88     30.01 o 
   7   1  10      102.59      112.43     35.14 o 
   8   1  10      244.68      291.90     55.67 o 
   9   1  10      230.69      228.33     56.67 o 
  10   1  10       26.69       30.36     67.21 o 
  11   1  10       93.51       70.08     81.15 o 
 -11   2  10       29.31       22.13     62.71 o 
 -10   2  10       16.49      -33.20     70.08 o 
  -9   2  10        0.70        3.45     40.57 o 
  -8   2  10      215.78      264.45     47.95 o 
  -7   2  10       20.72       20.90     29.69 o 
  -6   2  10       90.60       41.76     34.06 o 
  -5   2  10        7.36        6.62     15.83 o 
  -4   2  10      830.56      858.57     54.30 o 
  -3   2  10       86.17       65.39     24.45 o 
  -2   2  10      269.29      256.11     25.62 o 
  -1   2  10      660.93      642.61     49.80 o 
   0   2  10      438.39      436.53     29.34 o 
   1   2  10      145.72      142.76     22.73 o 
   2   2  10      789.69      710.42     46.11 o 
   3   2  10     1017.29     1007.84     55.85 o 
   4   2  10      103.41      106.50     24.45 o 
   5   2  10       55.76       49.55     21.37 o 
   6   2  10       13.50      -20.20     25.13 o 
   7   2  10       55.04       49.55     29.24 o 
   8   2  10      208.23      188.39     49.71 o 
   9   2  10      214.64      183.12     66.16 o 
  10   2  10       26.00       86.60     54.98 o 
  11   2  10        0.22      -10.25     88.52 o 
 -10   3  10      152.43       81.15    110.66 o 
  -9   3  10        2.64       13.63     58.47 o 
  -8   3  10       56.71       29.51     44.34 o 
  -7   3  10      355.21      300.73     49.71 o 
  -6   3  10      150.83      143.85     55.33 o 
  -5   3  10      256.02      214.05     30.35 o 
  -4   3  10      176.38      158.55     20.54 o 
  -3   3  10      178.83      173.65     29.86 o 
  -2   3  10       13.86       11.07     23.47 o 
  -1   3  10      110.76      113.12     30.01 o 
   0   3  10      511.87      537.21     39.86 o 
   1   3  10      173.85      193.71     32.52 o 
   2   3  10      208.02      239.75     36.89 o 
   3   3  10      194.77      186.49     17.79 o 
   4   3  10      426.23      347.05     35.14 o 
   5   3  10       90.94       81.73     23.86 o 
   6   3  10      820.56      789.27     54.03 o 
   7   3  10       28.04       25.68     35.04 o 
   8   3  10        1.71      -35.14     35.14 o 
   9   3  10       98.24       25.82     40.77 o 
  10   3  10       42.45       39.31     68.24 o 
 -10   4  10       12.95      -11.07     81.15 o 
  -9   4  10      102.42       55.33     81.15 o 
  -8   4  10      120.28       62.71     99.59 o 
  -7   4  10      175.50      191.80     84.84 o 
  -6   4  10       14.27      -11.07     84.84 o 
  -5   4  10      105.25      117.30     42.97 o 
  -4   4  10      240.09      235.39     36.89 o 
  -3   4  10      261.55      331.97     55.33 o 
  -2   4  10        2.63       -6.25     29.91 o 
  -1   4  10       22.42        3.19     27.29 o 
   0   4  10       38.18       12.30     27.29 o 
   1   4  10       48.70       48.45     27.66 o 
   2   4  10      270.00      328.28     44.26 o 
   3   4  10      160.72      141.23     23.86 o 
   4   4  10      203.27      183.45     31.30 o 
   5   4  10       55.16      105.49     36.89 o 
   6   4  10      294.69      296.78     40.36 o 
   7   4  10       36.43      -18.44     40.57 o 
   8   4  10      382.94      438.94     70.08 o 
   9   4  10       65.56      -25.82     51.64 o 
  10   4  10       24.15      136.48    136.48 o 
  -9   5  10       92.91      147.54    118.03 o 
  -8   5  10       54.59      -40.57    114.34 o 
  -7   5  10      248.59      269.26     99.59 o 
  -6   5  10       11.12       -7.38     92.21 o 
  -5   5  10       65.26       37.47     40.19 o 
  -4   5  10      343.18      213.05     59.02 o 
  -3   5  10      174.06      196.55     38.87 o 
  -2   5  10       62.99       51.30     38.43 o 
  -1   5  10        1.07       21.43     27.29 o 
   0   5  10      103.98       99.45     33.43 o 
   1   5  10        1.52       14.75     33.20 o 
   2   5  10       16.48       29.51     33.20 o 
   3   5  10       25.94      -25.82     36.89 o 
   4   5  10      509.17      542.21     59.02 o 
   5   5  10       26.44       14.75     47.95 o 
   6   5  10       74.34       77.46     47.95 o 
   7   5  10      100.47      121.72     70.08 o 
   8   5  10       57.25       81.15     77.46 o 
   9   5  10        8.52      -59.02     88.52 o 
  -8   6  10       28.13       66.39     92.21 o 
  -7   6  10       56.11       99.59    121.72 o 
  -6   6  10       40.56      154.92     88.52 o 
  -5   6  10       27.67      162.30    114.34 o 
  -4   6  10      280.68      247.13    106.97 o 
  -3   6  10       41.89      162.30    106.97 o 
  -2   6  10       48.13       14.87     38.87 o 
  -1   6  10       10.61       10.20     42.30 o 
   0   6  10       64.55       87.71     51.64 o 
   1   6  10       11.24        3.69     44.26 o 
   2   6  10       32.44       40.57     44.26 o 
   3   6  10      177.75      154.92     51.64 o 
   4   6  10      122.17       92.21     51.64 o 
   5   6  10       21.40       14.75     47.95 o 
   6   6  10       20.58      -51.64     88.52 o 
   7   6  10       42.55      -55.33     88.52 o 
  -6   7  10       70.64       66.39    103.28 o 
  -5   7  10       61.67      103.28    121.72 o 
  -4   7  10       54.62       51.64     88.52 o 
  -3   7  10        5.30       66.39     81.15 o 
  -2   7  10        9.12      -55.33     77.46 o 
  -1   7  10       86.22      125.41     81.15 o 
   0   7  10      302.81      461.07    132.79 o 
   1   7  10        4.87       -6.43     60.86 o 
   2   7  10       23.21        0.00     73.77 o 
   3   7  10       70.70      165.98    121.72 o 
   4   7  10       81.47       88.52    103.28 o 
   5   7  10       36.96      -33.20     88.52 o 
  -2   8  10      127.11      147.54    132.79 o 
 -10   0  11      160.97       51.64    103.28 o 
  -9   0  11        3.69      -11.07     73.77 o 
  -8   0  11       42.35       81.15     66.39 o 
  -7   0  11     1470.02     1379.51    110.66 o 
  -6   0  11        5.07       70.08     51.64 o 
  -5   0  11       14.01      -13.48     34.62 o 
  -4   0  11     1389.45     1429.81     57.31 o 
  -3   0  11       17.44       11.35     15.64 o 
  -2   0  11      205.61      191.80     22.13 o 
  -1   0  11       21.82       29.51     14.75 o 
   0   0  11        0.36       11.07     14.75 o 
   1   0  11      555.95      553.28     33.20 o 
   2   0  11        9.21       14.75     18.44 o 
   3   0  11      777.57      767.79    114.34 o 
   4   0  11      520.22      499.94     62.71 o 
   5   0  11       24.50      -33.20     33.20 o 
   6   0  11      315.92      317.21     62.71 o 
   7   0  11      663.07      711.89    103.28 o 
   8   0  11       16.31      -18.44     59.02 o 
  10   0  11      127.52      -22.13    103.28 o 
  11   0  11       30.25       47.95     77.46 o 
 -11   1  11       19.37       66.39    103.28 o 
 -10   1  11       18.62       44.93     51.24 o 
  -9   1  11       67.53      122.89     82.99 o 
  -8   1  11      158.49      153.07     53.48 o 
  -7   1  11       50.40       56.75     53.48 o 
  -6   1  11      119.70      141.85     44.26 o 
  -5   1  11      381.78      389.33     32.12 o 
  -4   1  11      211.26      209.04     20.23 o 
  -3   1  11      531.56      526.35     27.21 o 
  -2   1  11      738.34      710.40     57.17 o 
  -1   1  11       44.05       25.82     16.50 o 
   0   1  11      588.41      576.29     32.99 o 
   1   1  11      161.70      162.63      9.90 o 
   2   1  11      432.03      448.62     20.38 o 
   3   1  11       85.03       80.75     16.46 o 
   4   1  11       52.23       59.66     18.93 o 
   5   1  11      801.73      745.82     48.74 o 
   6   1  11      197.69      201.41     38.09 o 
   7   1  11      245.99      313.53     88.52 o 
   8   1  11       18.89       -2.21     42.97 o 
   9   1  11       55.71       68.89     49.80 o 
  10   1  11       32.21       55.88     51.39 o 
 -11   2  11        6.83      169.67     84.84 o 
 -10   2  11        1.57      -25.82     81.15 o 
  -9   2  11       54.04       33.20     77.46 o 
  -8   2  11      142.84      195.10     46.73 o 
  -7   2  11       79.92       28.01     39.57 o 
  -6   2  11      141.11      125.66     41.79 o 
  -5   2  11      701.81      724.56     43.85 o 
  -4   2  11      626.75      615.39     38.86 o 
  -3   2  11       91.09       98.33     28.07 o 
  -2   2  11      447.73      423.82     39.86 o 
  -1   2  11      907.60     1001.98     61.14 o 
   0   2  11      900.26     1004.66    127.25 o 
   1   2  11      340.40      310.25     38.43 o 
   2   2  11      557.02      594.40     41.28 o 
   3   2  11      273.47      272.74     20.05 o 
   4   2  11     1137.15     1110.98     66.39 o 
   5   2  11       98.14       93.27     26.56 o 
   6   2  11      199.48      231.62     34.56 o 
   7   2  11      103.37       74.75     38.09 o 
   8   2  11       16.73       41.96     75.61 o 
   9   2  11        0.29       16.43     42.98 o 
  10   2  11       45.89       33.20     84.84 o 
 -10   3  11        4.51      -47.95     81.15 o 
  -9   3  11       17.63       18.44     73.77 o 
  -8   3  11      144.71      180.74     99.59 o 
  -7   3  11       15.56      -40.57     59.02 o 
  -6   3  11       94.18       90.00     38.73 o 
  -5   3  11       28.43       64.18     36.83 o 
  -4   3  11      144.43      160.15     40.36 o 
  -3   3  11      119.55       90.00     30.69 o 
  -2   3  11      137.87      145.02     29.51 o 
  -1   3  11       62.30       87.05     30.69 o 
   0   3  11      113.31      120.32     26.56 o 
   1   3  11       55.70       93.31     31.79 o 
   2   3  11      197.48      232.10     36.16 o 
   3   3  11      111.84      132.79     47.95 o 
   4   3  11      294.22      295.08     55.33 o 
   5   3  11      131.85      110.66     51.64 o 
   6   3  11        4.26      -36.89     36.89 o 
   7   3  11      247.02      254.51     55.33 o 
   8   3  11       34.57       36.89     55.33 o 
   9   3  11       25.25        0.00     59.02 o 
  10   3  11      158.13      169.67     70.08 o 
  -9   4  11       49.99       62.71    114.34 o 
  -8   4  11      145.57       29.51     73.77 o 
  -7   4  11        8.52       55.33     88.52 o 
  -6   4  11       52.32      -29.51     66.39 o 
  -5   4  11       34.10       52.49     32.72 o 
  -4   4  11       19.56       33.55     33.30 o 
  -3   4  11      108.69      130.87     33.43 o 
  -2   4  11       76.99       75.45     28.34 o 
  -1   4  11      258.34      328.21     41.57 o 
   0   4  11      190.57      176.84     38.73 o 
   1   4  11      252.61      224.66     37.42 o 
   2   4  11      222.38      236.07     47.95 o 
   3   4  11       15.30        3.69     36.89 o 
   4   4  11        1.16       -7.38     36.89 o 
   5   4  11       32.55       40.57     47.95 o 
   6   4  11       90.67      173.36     55.33 o 
   7   4  11      124.72      106.97     51.64 o 
   8   4  11       96.67       40.57     47.95 o 
   9   4  11       54.70       84.84     47.95 o 
  -8   5  11       64.85      147.54     92.21 o 
  -7   5  11      108.30       84.84    121.72 o 
  -6   5  11       11.97      -81.15     81.15 o 
  -5   5  11       49.42      103.28     70.08 o 
  -4   5  11        5.70      -40.57     40.76 o 
  -3   5  11       99.99       49.11     36.88 o 
  -2   5  11      237.38      299.31     57.17 o 
  -1   5  11      167.01      201.82     57.17 o 
   0   5  11      148.93      118.32     33.61 o 
   1   5  11      105.13       71.93     36.51 o 
   2   5  11       22.95       25.82     44.26 o 
   3   5  11       99.84      106.97     55.33 o 
   4   5  11      118.54      154.92     51.64 o 
   5   5  11       25.80       -7.38     44.26 o 
   6   5  11       21.14       29.51     62.71 o 
   7   5  11        5.55      -33.20     55.33 o 
   8   5  11       30.79      -22.13     84.84 o 
  -7   6  11       97.03       55.33    110.66 o 
  -6   6  11        0.13       51.64     84.84 o 
  -4   6  11       50.89        0.00    106.97 o 
  -3   6  11       41.00     -103.28    103.28 o 
  -2   6  11      111.74      177.05     81.15 o 
  -1   6  11       17.95        2.63     44.26 o 
   0   6  11       88.35       71.88     43.49 o 
   1   6  11      212.27      189.76     44.11 o 
   2   6  11       33.07       29.51     66.39 o 
   3   6  11       35.43       14.75     44.26 o 
   4   6  11       34.68       62.71     66.39 o 
   5   6  11       22.91      -47.95     66.39 o 
   6   6  11       37.76      -29.51    118.03 o 
  -5   7  11        4.63     -121.72    121.72 o 
  -4   7  11       64.60      129.10     88.52 o 
  -3   7  11       10.89       25.82     92.21 o 
  -2   7  11       27.40      -51.64     92.21 o 
  -1   7  11        1.50      -33.20     88.52 o 
   0   7  11       12.63      -18.44     70.08 o 
   1   7  11      101.95       59.02    121.72 o 
   2   7  11       30.99      -70.08     88.52 o 
   3   7  11       31.73      -70.08     84.84 o 
   4   7  11       66.03      143.85    125.41 o 
 -10   0  12      130.44      136.48     73.77 o 
  -9   0  12       53.21       66.39     62.71 o 
  -8   0  12       97.96       18.44     70.08 o 
  -7   0  12       10.12       18.44     62.71 o 
  -6   0  12       54.63      118.03     40.57 o 
  -5   0  12       21.14       -0.92     33.20 o 
  -4   0  12      481.06      508.43     46.94 o 
  -3   0  12        0.01        3.69     29.51 o 
  -2   0  12       18.16       36.89     22.13 o 
  -1   0  12        0.31       -7.38     14.75 o 
   0   0  12      276.15      250.82     22.13 o 
   1   0  12      202.37      188.12     22.13 o 
   2   0  12        0.54       -3.69     22.13 o 
   3   0  12      138.24      147.54     25.82 o 
   4   0  12      281.59      272.95     36.89 o 
   5   0  12        0.01      -14.75     29.51 o 
   6   0  12      115.98      173.36     62.71 o 
   7   0  12       15.00      -22.13     51.64 o 
   8   0  12      317.61      206.56    103.28 o 
   9   0  12        0.23       33.20     70.08 o 
  10   0  12       20.99        3.69     62.71 o 
 -10   1  12       92.59      247.13    106.97 o 
  -9   1  12       83.00       44.26     88.52 o 
  -8   1  12      115.65      106.97     59.02 o 
  -7   1  12      349.62      414.91     55.33 o 
  -6   1  12       51.74       56.69     26.21 o 
  -5   1  12      120.66      149.88     26.10 o 
  -4   1  12      743.71      770.21     38.75 o 
  -3   1  12      231.07      202.52     17.70 o 
  -2   1  12      498.92      499.53     34.62 o 
  -1   1  12     1039.15     1032.08     60.86 o 
   0   1  12     1633.45     1670.05     62.34 o 
   1   1  12       57.24       43.14     20.87 o 
   2   1  12      545.18      573.79     30.97 o 
   3   1  12      748.02      672.38     35.41 o 
   4   1  12       43.32       31.26     23.86 o 
   5   1  12       46.07       62.71     33.20 o 
   6   1  12      298.23      284.76     59.02 o 
   7   1  12        7.18        4.57     31.90 o 
   8   1  12      100.57       59.02     46.08 o 
   9   1  12      193.68      280.33     88.52 o 
  10   1  12      142.57       88.52    103.28 o 
 -10   2  12       47.92       88.52    110.66 o 
  -9   2  12      215.37      225.00    110.66 o 
  -8   2  12       36.23      -11.07     62.71 o 
  -7   2  12      107.29       55.33     55.33 o 
  -6   2  12      211.48      165.19     47.78 o 
  -5   2  12      297.13      349.34     50.43 o 
  -4   2  12      107.80      139.82     32.00 o 
  -3   2  12      105.17       69.80     31.28 o 
  -2   2  12      687.08      721.72     53.88 o 
  -1   2  12      386.01      410.55     35.94 o 
   0   2  12      675.58      734.04     48.37 o 
   1   2  12     1561.40     1519.15     68.89 o 
   2   2  12      114.22      112.38     51.64 o 
   3   2  12      387.91      394.83     42.54 o 
   4   2  12      450.48      527.46     51.64 o 
   5   2  12       65.26       66.39     51.64 o 
   6   2  12      457.72      523.77     59.02 o 
   7   2  12      125.38      173.36     55.33 o 
   8   2  12       72.98       77.46     66.39 o 
   9   2  12       11.82      -33.20     55.33 o 
  -9   3  12       57.91       66.39     77.46 o 
  -8   3  12       45.16      -18.44     99.59 o 
  -7   3  12       56.60       11.07     62.71 o 
  -6   3  12      199.46      222.29     46.73 o 
  -5   3  12       37.38       -2.86     35.55 o 
  -4   3  12      139.94      161.38     49.80 o 
  -3   3  12      295.85      300.62     40.57 o 
  -2   3  12       80.83       51.64     33.43 o 
  -1   3  12       97.65      118.49     40.76 o 
   0   3  12        5.52       36.36     40.57 o 
   1   3  12       25.18       25.66     27.92 o 
   2   3  12      163.35      228.57     55.33 o 
   3   3  12       42.48       55.33     40.57 o 
   4   3  12      128.30       73.77     44.26 o 
   5   3  12      335.41      272.95     66.39 o 
   6   3  12       52.99       59.02     44.26 o 
   7   3  12        8.57        0.00     51.64 o 
   8   3  12      215.47      213.94     73.77 o 
   9   3  12       68.93      140.16     77.46 o 
  -9   4  12       57.39       29.51     81.15 o 
  -8   4  12       15.71       14.75    110.66 o 
  -7   4  12       93.83      129.10     81.15 o 
  -6   4  12       43.99      -37.78     38.73 o 
  -5   4  12       76.10       53.93     39.90 o 
  -4   4  12       69.84       43.98     32.72 o 
  -3   4  12       16.21      268.36     68.20 o 
  -2   4  12       49.64       77.08     37.22 o 
  -1   4  12       18.15      -31.92     59.02 o 
   0   4  12       46.61       71.09     40.20 o 
   1   4  12       29.11       32.49     32.72 o 
   2   4  12       77.21      136.91     46.11 o 
   3   4  12       59.99       59.02     47.95 o 
   4   4  12      113.57      177.05     62.71 o 
   5   4  12       41.28       51.64     44.26 o 
   6   4  12      159.92      177.05     70.08 o 
   7   4  12        9.86       33.20     51.64 o 
   8   4  12       38.01       40.57     51.64 o 
  -8   5  12       55.66      -66.39    121.72 o 
  -7   5  12       29.77       11.07     77.46 o 
  -6   5  12       23.96        0.00    114.34 o 
  -5   5  12       22.72      -11.07     70.08 o 
  -4   5  12       14.37       97.27     52.48 o 
  -3   5  12       47.77       44.26     79.30 o 
  -2   5  12       96.90      115.42     38.87 o 
  -1   5  12      104.79       83.17     39.86 o 
   0   5  12       31.79       62.49     44.11 o 
   1   5  12       41.41       16.54     40.20 o 
   2   5  12      145.30      120.96     60.86 o 
   3   5  12        4.56      -29.51     51.64 o 
   4   5  12       23.89       29.51     44.26 o 
   5   5  12       51.53      121.72     70.08 o 
   6   5  12      101.17      121.72     59.02 o 
   7   5  12       33.31       14.75     59.02 o 
  -6   6  12       38.66      -84.84     84.84 o 
  -5   6  12       56.17       36.89     84.84 o 
  -4   6  12       32.82      114.34     84.84 o 
  -3   6  12       42.23      -29.51     81.15 o 
  -2   6  12      151.51      236.07     84.84 o 
  -1   6  12       69.58       63.13     49.80 o 
   0   6  12       80.18       71.56     61.38 o 
   1   6  12       57.42       49.80     36.51 o 
   2   6  12       35.55      103.28     53.42 o 
   3   6  12       42.00       99.59     66.39 o 
   4   6  12       87.28        3.69     55.33 o 
   5   6  12       20.64       36.89     51.64 o 
  -3   7  12      166.87      184.43    114.34 o 
  -2   7  12       14.92       44.26     95.90 o 
   2   7  12       85.46       55.33     66.39 o 
  -5   0  13      135.19      142.05     64.55 o 
  -4   0  13        0.42       18.44     59.02 o 
  -3   0  13        1.85      106.97     84.84 o 
  -2   0  13       28.12       11.07     22.13 o 
  -1   0  13        4.85       -7.38     18.44 o 
   0   0  13        0.84       -3.69     22.13 o 
   1   0  13       38.84       18.44     22.13 o 
   2   0  13       62.04       99.59     29.51 o 
   3   0  13      108.98       99.59     33.20 o 
   4   0  13       29.21       73.77     40.57 o 
   5   0  13        2.08       29.51     33.20 o 
   6   0  13      694.95      711.89     73.77 o 
  -8   1  13       70.23      103.28     88.52 o 
  -7   1  13      285.64      331.97     77.46 o 
  -6   1  13       98.88       36.77     42.98 o 
  -5   1  13       21.99       10.48     28.07 o 
  -4   1  13      594.18      692.86     46.94 o 
  -3   1  13       58.20       97.75     30.01 o 
  -2   1  13      463.90      447.24     42.42 o 
  -1   1  13      109.98      121.32     30.00 o 
   0   1  13       62.68      103.33     23.09 o 
   1   1  13      401.32      446.52     81.15 o 
   2   1  13       78.80       79.88     60.86 o 
   3   1  13       69.86      104.81     73.77 o 
   4   1  13      395.66      375.65     45.02 o 
   5   1  13      133.23      162.25     37.42 o 
   6   1  13       26.91       47.95     40.57 o 
   7   1  13      186.19      165.98     55.33 o 
   8   1  13       24.67       40.57     55.33 o 
   9   1  13       76.55       29.51     62.71 o 
  -9   2  13        2.48        3.69     95.90 o 
  -8   2  13        6.52      -81.15     88.52 o 
  -7   2  13       10.42      -18.44     51.64 o 
  -6   2  13       31.03       99.40     82.99 o 
  -5   2  13        0.38       27.89     32.52 o 
  -4   2  13       22.34        5.33     55.33 o 
  -3   2  13      224.16      225.27     38.09 o 
  -2   2  13      298.57      275.43     39.86 o 
  -1   2  13       61.85       51.64     25.62 o 
   0   2  13      202.99      250.53     36.88 o 
   1   2  13       72.22       93.66     27.92 o 
   2   2  13       85.36       55.75     57.17 o 
   3   2  13       20.67       58.49     36.89 o 
   4   2  13       34.49        9.68     33.58 o 
   5   2  13      105.23      132.79     55.33 o 
   6   2  13       81.56      110.66     47.95 o 
   7   2  13       20.71       73.77     47.95 o 
   8   2  13       14.64       -3.69     51.64 o 
   9   2  13      147.14      143.85     59.02 o 
  -9   3  13       70.09       84.84     77.46 o 
  -8   3  13       14.41       40.57     70.08 o 
  -7   3  13      195.38      365.16     81.15 o 
  -6   3  13       98.93       90.20     42.50 o 
  -5   3  13      145.02      161.94     57.17 o 
  -4   3  13       19.40       23.19     32.24 o 
  -3   3  13      325.63      353.39     43.57 o 
  -2   3  13      366.94      367.47     40.76 o 
  -1   3  13      185.28      179.57     37.95 o 
   0   3  13      157.54      198.53     55.33 o 
   1   3  13      118.54      127.25     39.12 o 
   2   3  13       82.73       20.98     53.48 o 
   3   3  13      197.11      188.92     44.26 o 
   4   3  13       41.66       11.07     47.95 o 
   5   3  13       16.67       99.59     51.64 o 
   6   3  13      110.19      143.85     55.33 o 
   7   3  13      131.42      151.23     51.64 o 
   8   3  13       54.72       59.02     55.33 o 
  -8   4  13        6.52      -14.75     62.71 o 
  -7   4  13       67.05       81.15    110.66 o 
  -6   4  13       83.73       53.08     58.47 o 
  -5   4  13       42.73        7.38     51.64 o 
  -4   4  13       20.38       54.38     55.67 o 
  -3   4  13       37.30       41.85     37.75 o 
  -2   4  13      221.30      304.07     94.06 o 
  -1   4  13        5.12        7.50     38.73 o 
   0   4  13        4.60       17.26     31.90 o 
   1   4  13      252.23      276.92     68.24 o 
   2   4  13       79.80       97.52     40.76 o 
   3   4  13        8.72      -68.24     68.24 o 
   4   4  13       27.11       -7.38     51.64 o 
   5   4  13       43.09      -22.13     47.95 o 
   6   4  13        6.07       22.13     55.33 o 
   7   4  13      133.67       33.20     70.08 o 
  -6   5  13       10.37       33.20     92.21 o 
  -5   5  13       15.51      106.97     81.15 o 
  -4   5  13        8.43      -51.64     77.46 o 
  -3   5  13       41.32       70.86     46.34 o 
  -2   5  13        4.33       19.40     57.31 o 
  -1   5  13      125.33       53.37     39.57 o 
   0   5  13       16.84       -1.23     81.15 o 
   1   5  13       50.49       60.86     39.12 o 
   2   5  13        4.93      -25.82     35.41 o 
   3   5  13       18.39       18.56     40.36 o 
   4   5  13       37.90       33.20     62.71 o 
   5   5  13        0.30      -22.13     59.02 o 
   6   5  13        1.22       22.13     55.33 o 
  -4   6  13       18.48      -14.75     81.15 o 
  -3   6  13        2.29       84.84     84.84 o 
  -2   6  13       49.60       77.46     84.84 o 
   0   6  13       39.55        0.00     70.08 o 
   1   6  13       23.78       25.29     44.26 o 
   2   6  13       13.45      -15.28     44.26 o 
   3   6  13        6.04      -35.77     42.98 o 
   4   6  13       14.57       51.64     70.08 o 
  -5   0  14       20.25       29.51     62.71 o 
  -4   0  14        1.19       47.95     62.71 o 
  -3   0  14       81.33      180.74     59.02 o 
  -2   0  14       43.84       73.77     62.71 o 
  -1   0  14      134.07      162.30     59.02 o 
   0   0  14        5.33       14.75     81.15 o 
   1   0  14        1.83      -47.95     77.46 o 
   2   0  14      121.13       66.39     92.21 o 
   3   0  14        6.36      -81.15     81.15 o 
   4   0  14        7.83      -25.82     59.02 o 
   5   0  14       33.32      121.72     95.90 o 
   6   0  14        7.90       22.13     73.77 o 
   7   0  14       77.50      118.03     81.15 o 
   8   0  14      208.69      195.49     88.52 o 
  -6   1  14      142.79      151.23     95.90 o 
  -5   1  14       54.20       70.47     49.35 o 
  -4   1  14       32.18       71.14     53.11 o 
  -3   1  14        5.77       47.15     47.78 o 
  -2   1  14       53.35       29.51     41.73 o 
  -1   1  14      239.99      315.91     65.05 o 
   0   1  14      166.09      193.95     54.95 o 
   1   1  14      190.20      211.22    103.28 o 
   2   1  14       76.65      120.42     44.11 o 
   3   1  14       97.12       80.29     68.24 o 
   4   1  14       26.65        1.30     71.93 o 
   5   1  14      211.64      182.23     60.26 o 
   6   1  14       15.71        3.53     57.99 o 
   7   1  14       35.31      -22.13     70.08 o 
   8   1  14      125.99      188.12     88.52 o 
  -6   2  14      114.35      145.02     52.29 o 
  -5   2  14       32.42      -14.75     59.02 o 
  -4   2  14       14.55       26.35     35.41 o 
  -3   2  14      245.84      312.61     47.92 o 
  -2   2  14      147.61      152.24     31.28 o 
  -1   2  14      325.92      307.59     49.80 o 
   0   2  14      395.23      511.07     92.21 o 
   1   2  14       34.93      -32.98     47.95 o 
   2   2  14      259.59      270.71     68.24 o 
   3   2  14       45.48       46.87     34.05 o 
   4   2  14       37.20       35.61     55.33 o 
   5   2  14       52.34       26.90     45.84 o 
   6   2  14       88.21      129.10     51.64 o 
   7   2  14       37.74        0.00     44.26 o 
   8   2  14       49.61        3.69    103.28 o 
  -8   3  14       23.82      -22.13     66.39 o 
  -7   3  14      103.40       51.64     70.08 o 
  -6   3  14       27.32       76.54     41.49 o 
  -5   3  14      150.27      127.96     50.41 o 
  -4   3  14       37.87       53.22     35.41 o 
  -3   3  14       81.45      125.29     40.36 o 
  -2   3  14       13.87        4.43     30.69 o 
  -1   3  14       89.65      117.91     36.16 o 
   0   3  14       53.93      106.44     36.24 o 
   1   3  14       56.82      110.85     51.64 o 
   2   3  14      224.81      253.34     75.61 o 
   3   3  14       66.74      102.45     43.20 o 
   4   3  14       20.20      -19.36     44.26 o 
   5   3  14      237.99      250.82     59.02 o 
   6   3  14       40.40       18.44     59.02 o 
   7   3  14       66.51        0.00     47.95 o 
  -7   4  14       16.20       -3.69     92.21 o 
  -6   4  14       26.89       88.52     70.08 o 
  -5   4  14       12.64        9.84     46.08 o 
  -4   4  14       25.66       19.13     68.24 o 
  -3   4  14       21.61        9.00     40.77 o 
  -2   4  14      201.38      194.83     51.17 o 
  -1   4  14       17.68       28.11     44.11 o 
   0   4  14       52.83       54.89     44.11 o 
   1   4  14       57.24       59.02     38.87 o 
   2   4  14       53.99       65.56     37.42 o 
   3   4  14      112.14       96.55     43.43 o 
   4   4  14        3.94       28.69     46.08 o 
   5   4  14       24.84       33.20     51.64 o 
   6   4  14       25.44        3.69     55.33 o 
  -4   5  14        1.33      -25.82    103.28 o 
  -3   5  14        0.99      -10.01     61.97 o 
  -2   5  14       93.00       35.18     49.62 o 
  -1   5  14       78.00      100.46     48.74 o 
   0   5  14        7.11       35.04     33.91 o 
   1   5  14      237.25      295.87     62.74 o 
   2   5  14        0.18      -30.25     45.47 o 
   3   5  14        7.86       44.65     60.26 o 
   4   5  14      144.75      136.81     57.17 o 
   0   6  14       15.42      114.34     81.15 o 
   1   6  14       10.29       -9.55     66.16 o 
  -6   0  15        8.86        3.69     70.08 o 
  -5   0  15       70.72      -11.07     70.08 o 
  -4   0  15       68.47      140.16    106.97 o 
  -3   0  15        6.23      -55.33     55.33 o 
  -2   0  15       52.84       29.51     66.39 o 
  -1   0  15       15.47       33.20     88.52 o 
   0   0  15       14.93       22.13     62.71 o 
   1   0  15       41.84       18.44     66.39 o 
   2   0  15        8.22      -59.02     95.90 o 
   3   0  15       44.11       55.33     73.77 o 
   4   0  15      150.63      151.23     73.77 o 
   5   0  15        4.11       62.71     73.77 o 
   6   0  15       49.14       51.64    103.28 o 
   7   0  15       99.54       59.02    110.66 o 
  -6   1  15       47.18      121.72    103.28 o 
  -5   1  15       14.58       19.74     48.20 o 
  -4   1  15       39.45       44.68     64.55 o 
  -3   1  15      141.33      249.02     63.09 o 
  -2   1  15      258.72      331.27     64.58 o 
  -1   1  15        9.12      -11.07     41.73 o 
   0   1  15        5.94      -15.22     41.49 o 
   1   1  15      265.21      322.35     57.20 o 
   2   1  15       82.23       63.71     42.98 o 
   3   1  15       74.59       96.84     62.71 o 
   4   1  15       17.78      -24.46     57.31 o 
   5   1  15        4.65      -26.21     60.26 o 
   6   1  15       13.06      110.07     73.48 o 
   7   1  15       69.99       83.51     68.20 o 
  -6   2  15      123.91       99.59     77.46 o 
  -5   2  15      128.59      143.85     73.77 o 
  -4   2  15       30.53       16.60     54.77 o 
  -3   2  15       42.94      -15.57     46.08 o 
  -2   2  15       20.75      -13.81     56.03 o 
  -1   2  15      148.31      215.26     54.59 o 
   0   2  15       40.41      116.57     54.95 o 
   1   2  15       76.40       65.22    143.85 o 
   2   2  15        0.99      -20.29     67.81 o 
   3   2  15       48.13       35.25     57.61 o 
   4   2  15       91.65       14.75     60.03 o 
   5   2  15       34.21      -14.12     53.04 o 
   6   2  15       93.97       86.85    106.97 o 
  -6   3  15       16.80       51.64     66.39 o 
  -5   3  15       11.35        7.38     62.71 o 
  -4   3  15       97.80      157.83     54.95 o 
  -3   3  15        9.47        1.84     59.31 o 
  -2   3  15       25.80       66.15     59.31 o 
  -1   3  15        1.53       11.59     44.26 o 
   0   3  15       27.11       -3.14     33.43 o 
   1   3  15       57.33       -8.75     65.56 o 
   2   3  15        0.58      -21.53     48.20 o 
   3   3  15       43.35       18.44     53.04 o 
   4   3  15       15.10      124.35     76.12 o 
   5   3  15       65.44       60.53    129.10 o 
   6   3  15       50.86       89.51     58.29 o 
  -5   4  15       25.34      -44.26     59.02 o 
  -4   4  15      146.95      195.49     73.77 o 
  -3   4  15      152.31      209.01     48.74 o 
  -2   4  15       61.62      107.71     50.43 o 
  -1   4  15      181.25      143.27     47.73 o 
   0   4  15      147.87      158.78     52.48 o 
   1   4  15      208.91      199.68     47.78 o 
   2   4  15      103.57       78.99     53.04 o 
   3   4  15       74.61       83.61     46.19 o 
   4   4  15       27.68       -6.66     53.42 o 
  -1   5  15       64.41        5.62     57.20 o 
   0   5  15       35.11      102.76     56.03 o 
   1   5  15        3.33      -38.50     51.17 o 
   2   5  15       41.71        0.00     84.84 o 
  -6   0  16        0.35        0.00     77.46 o 
  -5   0  16       92.02       81.15     84.84 o 
  -4   0  16       64.44      195.49     84.84 o 
  -3   0  16        1.17      -14.75    110.66 o 
  -2   0  16       54.66      165.98     70.08 o 
  -1   0  16       21.92       73.77     73.77 o 
   0   0  16        0.88      -70.08     70.08 o 
   1   0  16       13.59       73.77     66.39 o 
   2   0  16       21.14      202.87    106.97 o 
   3   0  16       69.45      121.72     81.15 o 
   4   0  16       15.13       36.89    106.97 o 
   5   0  16       27.55      -77.46     81.15 o 
  -6   1  16       68.82       84.84    106.97 o 
  -5   1  16       55.67      117.25     60.92 o 
  -4   1  16       95.69       69.56     54.59 o 
  -3   1  16       56.84      170.41     65.05 o 
  -2   1  16       59.40      106.97     54.03 o 
  -1   1  16       64.66      120.64     63.46 o 
   0   1  16       41.97       16.36     50.81 o 
   1   1  16       75.16      101.43     52.16 o 
   2   1  16       74.00       39.34     54.59 o 
   3   1  16      166.40      240.42     79.26 o 
   4   1  16       68.33      101.48     56.03 o 
   5   1  16       63.29      108.51     68.89 o 
  -6   2  16       12.37      106.97     77.46 o 
  -5   2  16        3.76       55.33    103.28 o 
  -4   2  16       26.62       69.23     58.68 o 
  -3   2  16       80.59       54.02     75.33 o 
  -2   2  16      126.04      158.32     65.44 o 
  -1   2  16      103.79      238.73     65.35 o 
   0   2  16      133.13      196.10     71.41 o 
   1   2  16       72.47      123.05     63.81 o 
   2   2  16      112.96      207.65     58.64 o 
   3   2  16       30.17       76.89    112.50 o 
   4   2  16      112.64      132.37     57.20 o 
   5   2  16       33.08       26.45     94.06 o 
  -4   3  16      301.87      277.76    154.92 o 
  -3   3  16        0.54      -13.90     50.41 o 
  -2   3  16       31.48       26.59     55.67 o 
  -1   3  16       14.89       35.83     55.38 o 
   0   3  16        6.42      -46.00     75.61 o 
   1   3  16        7.52       -4.98     51.97 o 
   2   3  16       14.26        8.91     60.03 o 
   3   3  16       89.83      259.20     67.52 o 
   4   3  16       38.62      122.13     69.13 o 
  -2   4  16      214.17      232.38     73.77 o 
  -1   4  16       74.91       36.89     99.59 o 
   0   4  16      315.62      272.62     71.69 o 
   1   4  16       29.93       33.57     86.68 o 
   2   4  16      121.05      197.37     74.30 o 
  -4   0  17       71.39      184.43     95.90 o 
  -3   0  17        0.04      -70.08     70.08 o 
  -2   0  17        4.96       36.89     70.08 o 
  -1   0  17        2.94       59.02     81.15 o 
   0   0  17        1.57       66.39     77.46 o 
   1   0  17       37.25      -22.13     81.15 o 
   2   0  17       13.44       92.21    110.66 o 
   3   0  17        3.10       99.59     88.52 o 
  -4   1  17       43.18       66.64     58.29 o 
  -3   1  17       30.11      -21.80     56.67 o 
  -2   1  17       93.71       77.81     54.59 o 
  -1   1  17       26.69      126.50     66.16 o 
   0   1  17       46.43       53.20     92.21 o 
   1   1  17       54.48       74.22     57.17 o 
   2   1  17       95.43       18.87     55.67 o 
   3   1  17       29.70      113.06     82.13 o 
  -3   2  17       43.98       67.47     57.24 o 
  -2   2  17       35.29       42.05     49.10 o 
  -1   2  17       22.34       13.60     66.47 o 
   0   2  17       50.69       46.90     61.97 o 
   1   2  17       15.15       16.17     81.15 o 
   2   2  17       15.67       -5.76     53.42 o 
                                                 
